# Supplementary material for: Knockdown of the Rhipicephalus microplus Cytochrome c Oxidase Subunit III Gene Is Associated with a Failure of Anaplasma marginale Transmission
Source: PLoS One. 2014 May 30;9(5):e98614. doi: 10.1371/journal.pone.0098614 (PMC4039488; doi:10.1371/journal.pone.0098614)
Supplement: Table S2 — Hyperlinked excel spreadsheet with assembled up and down contigs from SSH libraries and details of the sequence match. (XLSX) [file pone.0098614.s002.xlsx]

## Sheet: Up
Seq name	Seq size	Contig number	Assembler output	Sequence type	Fasta file	Number of sequences	Length	Average qual value	Name of larger sequence	Length of nt seq	Larger orf (nt)	Larger pep	Frame of larger ORF	Best match to nr-LIGHT database	E value	Match	Score	Extent of match	Length of best match	% identity	% similarity	% Coverage	Mismatches	Gaps	First residue of match	First residue of sequence	Number of segments	Orientation	Best match to GO database	E value	GO function	Function	Definition	Synonym	EC number	E value	GO component	Component	Definition	Synonym	E value	GO process	Process	Definition	Synonym	E value	Best match to Solexa-ASB database	E value	Match
Rm-contig_1	294	1	Contig-1	up	Contig1	112	294	94	BmeUp10G06.g	294	291	SVVAAEVHDEATVVNRRHFVERVFLDELRRAVFSFGAIDFFDAQLNANLFRQAPNEAAMWAALKVVQQDRHVDLWRRAEKSLMSPCTSAATTLITSE	1	beta-hexosaminidase beta chain	9E-010	gi|170063333	65.9	41	534	69	78	8	13	0	252	377	1	FOR	hexosaminidase B - Mus musculus - soluble fraction - hydrolase activity - hydrolase activity, acting on glycosyl bonds - catalytic activity - hydrolase activity, hydrolyzing O-glycosyl compounds - hexosaminidase activity - beta-N-acetylglucosaminidase activity - carbohydrate binding - lysosome - membrane - acrosomal vesicle - beta-N-acetylhexosaminidase activity - astrocyte cell migration - cellu…	1e-07	GO:0016787	hydrolase activity	Catalysis of the hydrolysis of various bonds, e.g. C-O, C-N, C-C, phosphoric anhydride bonds, etc. Hydrolase is the systematic name for any enzyme of EC class 3. [ISBN:0198506732]		EC:3	1e-07	GO:0005625	soluble fraction	That fraction of cells, prepared by disruptive biochemical methods, that is soluble in water. [GOC:ma]	soluble BROAD []	1e-07	GO:0043615	astrocyte cell migration	The orderly movement of an astrocyte, a class of large neuroglial (macroglial) cells in the central nervous system, the largest and most numerous neuroglial cells in the brain and spinal cord. [CL:0000127, GOC:go_curators]	astrocyte migration EXACT []	1e-07	Rm-asb_asb-17888	1e-128	Rm-asb_asb-17888
Rm-contig_2	301	2	Contig-2	Up	Contig2	3	301	43	BmeUp8G05.g	301	294	RGRGRGTWDIRDFSARRQRSTCRSCCTCPGGRPGRYFFFFFFLEEIYFYSSNASNTLRPYLESRIEACLVHHVPQLLGLSNGWAEDFIKIGQCALHTI	6																																		Rm-asb_asb-13213	2e-88	Rm-asb_asb-13213
Rm-contig_3	87	3	Contig-3	Up	Contig3	5	87	88.5	BmeUp8B08.g	87	84	SVVAAEVQQDRHVDLWRRAEKSLMSPCT	1																																		Rm-asb_asb-17888	6e-21	Rm-asb_asb-17888
Rm-contig_6	431	6	Contig-6	up	Contig6	84	431	62.9	BmeUp6H11.g	431	414	LAWSRPRYESNAIAYYLLRKYAPESQLYPNCIKTRARIDQVLAAANGNISPILGTYLAARCLKRTCPGGRPGRYHLEGSPHCSFIRCLAKEIGVQLSIKEINCAKGEHRSAEFIKKNPFHKVPTIDDSGLIVYLGRDH	3																																		Rm-asb_asb-17888	1e-93	Rm-asb_asb-17888
Rm-contig_7	65	7	Contig-7	up	Contig7	2	65	79.3	BmeUp8C08.g	65	63	RRGRGRGTFSSHSFTSSALSL	1	TPA_exp: translation initiation factor 5A eIF-5A	1E-072	gi|325303722	275	137	155	95	96	89	6	0	18	125	1	REV	eIF-5A - Drosophila melanogaster - translational initiation - translation regulator activity - cytosol - translation initiation factor activity - autophagic cell death - salivary gland cell autophagic cell death - ribosome binding - peptidyl-lysine modification to hypusine - positive regulation of translational termination - translational frameshifting - translation elongation factor activity - p…	8e-49	GO:0045182	translation regulator activity	Any molecular function involved in the initiation, activation, perpetuation, repression or termination of polypeptide synthesis at the ribosome. [GOC:ai]	translation factor activity EXACT []		8e-49	GO:0005829	cytosol	The part of the cytoplasm that does not contain organelles but which does contain other particulate matter, such as protein complexes. [GOC:hgd, GOC:jl]		8e-49	GO:0006413	translational initiation	The process preceding formation of the peptide bond between the first two amino acids of a protein. This includes the formation of a complex of the ribosome, mRNA, and an initiation complex that contains the first aminoacyl-tRNA. [ISBN:019879276X]	biopolymerisation BROAD []	8e-49	Rm-asb_asb-17888	2e-16	Rm-asb_asb-17888
Rm-contig_8	207	8	Contig-8	Up	Contig8	8	207	69.1	BmeUp15G07.g	207	165	NLIFSFIYLFYLKKKKKKKKKSRSPGRNPQNKIPGAPRGAGKMKLGPKFPQKGGE	2	glutathione S-transferase, putative	6E-026	gi|241635066	119	102	215	53	69	48	48	0	6	20	1	FOR	Glutathione S transferase D1 - Drosophila melanogaster - glutathione transferase activity - DDT-dehydrochlorinase activity	8e-16	GO:0004364	glutathione transferase activity	Catalysis of the reaction: R-X + glutathione = H-X + R-S-glutathione. R may be an aliphatic, aromatic or heterocyclic group; X may be a sulfate, nitrile or halide group. [EC:2.5.1.18]	glutathione conjugation reaction EXACT []	EC:2.5.1.18	2e-15	GO:0005576	extracellular region	The space external to the outermost structure of a cell. For cells without external protective or external encapsulating structures this refers to space outside of the plasma membrane. This term covers the host cell environment outside an intracellular parasite. [GOC:go_curators]	extracellular EXACT []	2e-15	GO:0006749	glutathione metabolic process	The chemical reactions and pathways involving glutathione, the tripeptide glutamylcysteinylglycine, which acts as a coenzyme for some enzymes and as an antioxidant in the protection of sulfhydryl groups in enzymes and other proteins; it has a specific role in the reduction of hydrogen peroxide (H2O2) and oxidized ascorbate, and it participates in the gamma-glutamyl cycle. [CHEBI:16856, ISBN:01985…	glutathione metabolism EXACT []	2e-15	Rm-asb_asb-1386	3e-22	Rm-asb_asb-1386
Rm-contig_9	214	9	Contig-9	Up	Contig9	4	214	54.1	BmeUp15D11.g	214	177	NLIFSFIYLFYLKKKKKKKKKGPCRGGPPKTNPPAPHGARKNATPAPIPPKGGRIKIHG	1
Rm-contig_10	221	10	Contig-10	Up	Contig10	49	221	95.7	BmeUp13A06.g	221	75	NNLINLINLFYFYFIFNKLKRNLLL	3
Rm-contig_13	195	13	Contig-13	Up	Contig13	3	195	55	BmeUp15D04.g	195	159	FYLFILFASIFVIKKKKKKKKKKSLGGNHVNKFPGAPMGAGNLQPGANFPLKG	3	sterol regulatory element-binding protein, putative	9E-027	gi|241326694	122	122	1112	52	64	11	61	0	888	10	1	FOR	sterol regulatory element binding transcription factor 2 - Danio rerio - nucleus - transcription, DNA-dependent - steroid metabolic process - integral to membrane - cytoplasmic vesicle - endoplasmic reticulum - regulation of transcription, DNA-dependent - cholesterol metabolic process - DNA binding - Golgi apparatus - lipid metabolic process - membrane - endoplasmic reticulum membrane - ER to Gol…	3e-06	GO:0003677	DNA binding	Any molecular function by which a gene product interacts selectively with DNA (deoxyribonucleic acid). [GOC:dph, GOC:jl, GOC:tb]	microtubule/chromatin interaction RELATED []		3e-06	GO:0005634	nucleus	A membrane-bounded organelle of eukaryotic cells in which chromosomes are housed and replicated. In most cells, the nucleus contains all of the cell's chromosomes except the organellar chromosomes, and is the site of RNA synthesis and processing. In some species, or in specialized cell types, RNA metabolism or DNA replication may be absent. [GOC:go_curators]	cell nucleus EXACT []	3e-06	GO:0006351	transcription, DNA-dependent	The cellular synthesis of RNA on a template of DNA. [GOC:jl, GOC:txnOH]	cellular transcription BROAD []	3e-06
Rm-contig_14	275	14	Contig-14	Up	Contig14	1	275	25.4	BmeUp14C02.g	275	207	SVVAAEVPANRWMHKFFFSTAPEILLALLFGVFGPSFGFFRRHCGPRNFFFQGAPRGGQFFFFFFFFLK	4	formin, putative	4E-005	gi|261334536	50.1	66	987	38	38	7	41	0	478	113	1	FOR	Basic proline-rich protein - Sus scrofa - hormone activity - extracellular region	1e-05	GO:0005543	phospholipid binding	Interacting selectively and non-covalently with phospholipids, a class of lipids containing phosphoric acid as a mono- or diester. [ISBN:0198506732]			2e-05	GO:0005886	plasma membrane	The membrane surrounding a cell that separates the cell from its external environment. It consists of a phospholipid bilayer and associated proteins. [ISBN:0716731363]	bacterial inner membrane NARROW []	2e-05	GO:0007165	signal transduction	The cellular process in which a signal is conveyed to trigger a change in the activity or state of a cell. Signal transduction begins with reception of a signal (e.g. a ligand binding to a receptor or receptor activation by a stimulus such as light), or for signal transduction in the absence of ligand, signal-withdrawal or the activity of a constitutively active receptor. Signal transduction ends…	signaling cascade NARROW []	2e-05
Rm-contig_15	575	15	Contig-15	Up	Contig15	1	575	42.8	BmeUp13F02.g	575	240	HNKMHRTSGNIVKYLLCAMHALQFHYEDWAGASSLAALSLPGFAGGLAWLARSWDNLVWWWDVIWRVLDAIDARIAHVCP	2	bifunctional ATP sulfurylase/adenosine 5'-phosphosulfate kinase	1E-027	gi|325302954	125	67	175	86	89	39	9	0	5	3	1	REV	Bifunctional 3'-phosphoadenosine 5'-phosphosulfate synthase - Urechis caupo - sulfate assimilation - adenylylsulfate kinase activity - sulfate adenylyltransferase (ATP) activity - ATP binding - nucleotidyltransferase activity	7e-23	GO:0004020	adenylylsulfate kinase activity	Catalysis of the reaction: ATP + adenylylsulfate = ADP + 3'-phosphoadenosine 5'-phosphosulfate. [EC:2.7.1.25]	5'-phosphoadenosine sulfate kinase activity EXACT [EC:2.7.1.25]	EC:2.7.1.25	6e-20	GO:0005575	cellular_component	The part of a cell or its extracellular environment in which a gene product is located. A gene product may be located in one or more parts of a cell and its location may be as specific as a particular macromolecular complex, that is, a stable, persistent association of macromolecules that function together. [GOC:go_curators]	cellular component EXACT []	6e-20	GO:0000103	sulfate assimilation	The pathways by which inorganic sulfate is processed and incorporated into sulfated compounds. [GOC:jl]	sulfate assimilation, phosphoadenylyl sulfate reduction by an oxidoreductase, acting on sulfur group of donors, NAD or NADP as acceptor NARROW []	6e-20	Rm-asb_asb-53234	0	Rm-asb_asb-53234
Rm-contig_16	87	16	Contig-16	Up	Contig16	1	87	46.2	BmeUp15H11.g	87	84	QEGCKISAFALNLRKNSCSVRAHFCSIP	2																																		Rm-asb_asb-10632	5e-43	Rm-asb_asb-10632
Rm-contig_17	300	17	Contig-17	Up	Contig17	1	300	23	BmeUp15G08.g	300	126	KQNLRFIYFFFFPKKKKKKKKSTLIFLLNYNNKFLFSLLKVK	4
Rm-contig_19	151	19	Contig-19	Up	Contig19	54	151	85	BmeUp3F02.g	151	150	AAGIRLGVVAAEVHTISWNKHFSLTQIPPPFGKCRELAYRCMHCTCPGGR	4	uncharacterized protein LOC101241169	7E-014	gi|449673290	79.7	157	885	27	47	18	119	0	237	20	1	FOR																			Rm-asb_asb-70522	3e-30	Rm-asb_asb-70522
Rm-contig_20	384	20	Contig-20	Up	Contig20	17	384	94.2	BmeUp3H04.g	384	303	RGRIWRKVGQLNCCDWGDFMRLEQLSRKSSTFLYYFVIPRLNCNNQLLNMSFFIHAFLFAVHSTGTFFMGCKAQGCLAFPITNRFGFLVPLMLQQINTNAS	3																																		Rm-asb_asb-33519	3e-91	Rm-asb_asb-33519
Rm-contig_25	100	25	Contig-25	Up	Contig25	10	100	95.2	BmeUp10A02.g	100	96	LLLSQKSKAFSVSSCTQVTFWPLQLKKKKKKK	5																																		Rm-asb_asb-161411	1e-28	Rm-asb_asb-161411
Rm-contig_26	296	26	Contig-26	Up	Contig26	7	296	90.6	BmeUp1F06.g	296	285	AWSPPKELGDNMRSATDIANAVSQLEFGTHLAVRLRETLSRFSAGVLYLLAGLFKTVTVTFSDVPGTWPLWKFSDVDVDCADALLEYLGRDHANH	5																																		Rm-asb_asb-166832	1e-119	Rm-asb_asb-166832
Rm-contig_27	360	27	Contig-27	up	Contig27	6	360	61.6	BmeDown3F07.g	360	228	KAIRWEGAYNNFHDVATRAVVLKCLEHLLGESKFAAGDKITLADLCLIGHVAVYVELPCVNRAKYPKLAAYLGRDH	1																																		Rm-asb_asb-13213	6e-80	Rm-asb_asb-13213
Rm-contig_28	291	28	Contig-28	Up	Contig28	6	291	94.7	BmeUp3C06.g	291	159	NSISVVAAEVLTQKNTSSQYLKIFLPFDHTRVTTKKRLTSPGISQKCRGEWQC	1	alanyl-tRNA synthetase, cytoplasmic-like	8E-006	gi|328781428	52.4	31	1194	78	90	3	7	0	1118	6	1	REV																			Rm-asb_asb-46422	1e-133	Rm-asb_asb-46422
Rm-contig_29	318	29	Contig-29	Up	Contig29	5	318	93.1	BmeUp12D07.g	318	300	NSLVISVVAAEVEVDEVLCLVGDVGSKVAPHDAVPGGVVLLVKLLLDVGRYVLLDVVLLQGLGGDVHRILLHLLGHVRILDDCLPVAHPDGFPFTRPRPR	2																																		Rm-asb_asb-55838	1e-150	Rm-asb_asb-55838
Rm-contig_30	135	30	Contig-30	Up	Contig30	5	135	80.2	BmeUp2H06.g	135	132	SVVAAEVLFFFFFFFFFGVNKRAVYWKHDVSTAAWMWYLPGRPA	1																																		Rm-asb_asb-23923	2e-28	Rm-asb_asb-23923
Rm-contig_33	276	33	Contig-33	up	Contig33	4	276	96.2	BmeUp13E08.g	276	210	RANRSSDPGIGAKDQSNHLVAGSLRSFPQDSWRSMGEQSHLVKRMIRGIGVETSSTYSQTFNGCTSAATT	2																																		Rm-asb_asb-69354	1e-139	Rm-asb_asb-69354
Rm-contig_35	68	35	Contig-35	up	Contig35	3	68	83.9	BmeUp2E05.g	68	66	GQVHGTSEIFPLAARDQHAGPA	4																																		Rm-asb_asb-17888	3e-19	Rm-asb_asb-17888
Rm-contig_37	230	37	Contig-37	up	Contig37	3	230	85.3	BmeUp3F05.g	230	225	RGRGRGTTNHPINAAQHPNDFAAPGVKTIKNILHATINRALNLHNKQPIFNAGRQKQWPKMASTNIVHLRGRALE	3																																		Rm-asb_asb-67656	7e-94	Rm-asb_asb-67656
Rm-contig_38	511	38	Contig-38	up	Contig38	3	511	75.2	BmeUp12A02.g	511	213	VASWVSSVGGGVHFETGQLLLGRRQFQVYEFSLVPLVHVQPLQGKLDEVKLDGGMSCLNESPETPEHARGL	6	DEAD box ATP-dependent RNA helicase	1E-012	gi|170046412	75.1	39	438	87	100	9	5	0	185	2	1	REV	DEAD (Asp-Glu-Ala-Asp) box polypeptide 47, isoform CRA_a - Rattus norvegicus - nucleic acid binding - ATP binding - ATP-dependent helicase activity	1e-11	GO:0008026	ATP-dependent helicase activity	Catalysis of the reaction: ATP + H2O = ADP + phosphate, to drive the unwinding of a DNA or RNA helix. [EC:3.6.1.3, GOC:jl]			1e-11	GO:0005634	nucleus	A membrane-bounded organelle of eukaryotic cells in which chromosomes are housed and replicated. In most cells, the nucleus contains all of the cell's chromosomes except the organellar chromosomes, and is the site of RNA synthesis and processing. In some species, or in specialized cell types, RNA metabolism or DNA replication may be absent. [GOC:go_curators]	cell nucleus EXACT []	1e-11	GO:0006364	rRNA processing	Any process involved in the conversion of a primary ribosomal RNA (rRNA) transcript into one or more mature rRNA molecules. [GOC:curators]	35S primary transcript processing NARROW []	1e-11	Rm-asb_asb-34151	1e-123	Rm-asb_asb-34151
Rm-contig_39	736	39	Contig-39	up	Contig39	3	736	68	BmeUp13H07.g	736	354	SYEYSDFNKEFDSFIIPEREIIKKTFRLLDTDNNLVLPINTNIKYLISSMDVIHSWTIPSLGLKIDAIPGRLNQSFSISRRPGLFYGQCSEICGANHRFMPISLELTSILNFIKFINS	6	enhancer of zeste, ezh, putative	6E-014	gi|241622405	79.3	32	737	100	100	4	0	0	276	2	1	REV	enhancer of zeste homolog 1 (Drosophila) - Danio rerio - histone-lysine N-methyltransferase activity - histone lysine methylation - DNA binding - peptidyl-lysine methylation	2e-10	GO:0001047	core promoter binding	Interacting selectively and non-covalently with the regulatory region composed of the transcription start site and binding sites for the basal transcription machinery. Binding may occur as a sequence specific interaction or as an interaction observed only once a factor has been recruited to the DNA by other factors. [GOC:txnOH]			3e-10	GO:0005634	nucleus	A membrane-bounded organelle of eukaryotic cells in which chromosomes are housed and replicated. In most cells, the nucleus contains all of the cell's chromosomes except the organellar chromosomes, and is the site of RNA synthesis and processing. In some species, or in specialized cell types, RNA metabolism or DNA replication may be absent. [GOC:go_curators]	cell nucleus EXACT []	3e-10	GO:0000084	S phase of mitotic cell cycle	S phase occurring as part of the mitotic cell cycle. S phase is the part of the cell cycle during which DNA synthesis takes place. A mitotic cell cycle is one which canonically comprises four successive phases called G1, S, G2, and M and includes replication of the genome and the subsequent segregation of chromosomes into daughter cells. [GOC:dph, GOC:mah, ISBN:0815316194]	S-phase of mitotic cell cycle EXACT []	3e-10	Rm-asb_asb-18234	0	Rm-asb_asb-18234
Rm-contig_43	250	43	Contig-43	up	Contig43	2	250	71.2	BmeUp12A10.g	250	183	AWSRPRWLTTLFLQYTLQTNRDPSPCVTKNSNYKCQNVLPVLFIAERRCTFQRPINLYGVY	5	glycine/serine hydroxymethyltransferase, putative	2E-041	gi|241999132	170	88	461	94	96	19	5	0	176	18	1	REV	serine hydroxymethyltransferase 2 (mitochondrial) - Rattus norvegicus - chromatin binding - glycine hydroxymethyltransferase activity - mitochondrion - mitochondrial inner membrane - mitochondrial intermembrane space - mitochondrial matrix - glycine metabolic process - glycine biosynthetic process - L-serine metabolic process - L-serine biosynthetic process - one-carbon metabolic process - methyl…	3e-36	GO:0003682	chromatin binding	Interacting selectively and non-covalently with chromatin, the network of fibers of DNA, protein, and sometimes RNA, that make up the chromosomes of the eukaryotic nucleus during interphase. [GOC:jl, ISBN:0198506732, PMID:20404130]	lamin/chromatin binding BROAD []		3e-36	GO:0005739	mitochondrion	A semiautonomous, self replicating organelle that occurs in varying numbers, shapes, and sizes in the cytoplasm of virtually all eukaryotic cells. It is notably the site of tissue respiration. [ISBN:0198506732]	mitochondria EXACT []	3e-36	GO:0006544	glycine metabolic process	The chemical reactions and pathways involving glycine, aminoethanoic acid. [GOC:go_curators]	glycine metabolism EXACT []	3e-36	Rm-asb_asb-73074	2e-88	Rm-asb_asb-73074
Rm-contig_44	60	44	Contig-44	up	Contig44	2	60	97	BmeUp1A03.g	60	57	QQDRHVDLRRRAEKSLMSH	2																																		Rm-asb_asb-17888	2e-19	Rm-asb_asb-17888
Rm-contig_45	175	45	Contig-45	up	Contig45	2	175	96.7	BmeUp6A12.g	175	138	RSQHLMASITIYHSKNVFDSCQWAACKGFLVGTSTQSHQLFNMLDY	4	hypothetical protein	4E-006	gi|260207825	56.6	54	55	58	65	100	23	0	1	993	1	FOR																			Rm-asb_asb-2810	3e-86	Rm-asb_asb-2810
Rm-contig_130	194	130	Contig-130	Up	Contig130	1	194	60.5	BmeUp10B10.g	194	156	KSQKTGGGGLHSLAEVDSKQAAEIKPHLGWCIPWQKKNVVEGGGLLPPGSTT	6	sterol regulatory element-binding protein, putative	4E-028	gi|241326694	126	122	1112	53	66	11	60	0	888	10	1	FOR	sterol regulatory element binding transcription factor 2 - Danio rerio - nucleus - transcription, DNA-dependent - steroid metabolic process - integral to membrane - cytoplasmic vesicle - endoplasmic reticulum - regulation of transcription, DNA-dependent - cholesterol metabolic process - DNA binding - Golgi apparatus - lipid metabolic process - membrane - endoplasmic reticulum membrane - ER to Gol…	2e-06	GO:0003677	DNA binding	Any molecular function by which a gene product interacts selectively with DNA (deoxyribonucleic acid). [GOC:dph, GOC:jl, GOC:tb]	microtubule/chromatin interaction RELATED []		2e-06	GO:0005634	nucleus	A membrane-bounded organelle of eukaryotic cells in which chromosomes are housed and replicated. In most cells, the nucleus contains all of the cell's chromosomes except the organellar chromosomes, and is the site of RNA synthesis and processing. In some species, or in specialized cell types, RNA metabolism or DNA replication may be absent. [GOC:go_curators]	cell nucleus EXACT []	2e-06	GO:0006351	transcription, DNA-dependent	The cellular synthesis of RNA on a template of DNA. [GOC:jl, GOC:txnOH]	cellular transcription BROAD []	2e-06
Rm-contig_131	60	131	Contig-131	Up	Contig131	1	60	58.9	BmeUp10E07.g	60	57	QQDRHVDLWRRAERSLMSH	2	protein disulfide isomerase	4E-007	gi|152963828	56.6	23	382	91	100	6	2	0	334	3	1	FOR																			Rm-asb_asb-17888	2e-19	Rm-asb_asb-17888
Rm-contig_132	371	132	Contig-132	Up	Contig132	1	371	64.8	BmeUp10F07.g	371	165	LQCDASLWTFMLSTWDLKCHTSVVFHHYICGWIVRWHCSSTYRCVQMLCTSAATT	4	voltage-sensor containing phosphatase	2E-010	gi|76253898	68.9	115	576	29	54	20	82	1	85	272	1	FOR	transmembrane phosphatase with tensin homology - Danio rerio - transmembrane transport - protein dephosphorylation - membrane - peptidyl-tyrosine dephosphorylation - dephosphorylation - protein tyrosine phosphatase activity - ion transport - ion transmembrane transport - phosphatase activity - ion channel activity - protein tyrosine/serine/threonine phosphatase activity - phosphatidylinositol dep…	1e-08	GO:0004725	protein tyrosine phosphatase activity	Catalysis of the reaction: protein tyrosine phosphate + H2O = protein tyrosine + phosphate. [EC:3.1.3.48]	[phosphotyrosine]protein phosphatase activity EXACT [EC:3.1.3.48]	EC:3.1.3.48	1e-08	GO:0016020	membrane	Double layer of lipid molecules that encloses all cells, and, in eukaryotes, many organelles; may be a single or double lipid bilayer; also includes associated proteins. [GOC:mah, ISBN:0815316194]		1e-08	GO:0055085	transmembrane transport	The process in which a solute is transported from one side of a membrane to the other. [GOC:dph, GOC:jid]		1e-08	Rm-asb_asb-80020	0	Rm-asb_asb-80020
Rm-contig_133	211	133	Contig-133	Up	Contig133	1	211	65.6	BmeUp12A03.g	211	207	AWSRPTSRLSRSAIEHALFQHNLWTLGKIPNRSRYTPLTQDTSTPASCSHERRSEAAQTVAGPRCPCAT	2																																		Rm-asb_asb-64916	1e-103	Rm-asb_asb-64916
Rm-contig_134	561	134	Contig-134	Up	Contig134	1	561	43.2	BmeUp12B03.g	561	558	SVVAAEVLFFFFFFFFSVSGTRPNSGQEGRFSAHAWTPKLCRAFFGCRKSSKRCVSDGVSLPLLASAFVVHPSINTREASKPVLQAGPVGIVVCSLSLARLTRKCLRYTHLDKSARRCGPRRLHISSGGRLPASVERGMHGPIDKPLPFLPWRRGSPRRAGRSPPHKRGTPAFCSTKSHKLFSHPR	1																																		Rm-asb_asb-15115	0	Rm-asb_asb-15115
Rm-contig_135	264	135	Contig-135	Up	Contig135	1	264	33.5	BmeUp12B11.g	264	261	SVGRGRGTFFFFFFFFFLALGNATCSQIPKLIRMQRSPRKRLPIFKFGYICLQLKVPLFGLLAKLFQQNYVRVRHVDELALDLGRHH	1																																		Rm-asb_asb-105668	9e-63	Rm-asb_asb-105668
Rm-contig_136	486	136	Contig-136	Up	Contig136	1	486	52.3	BmeUp12D02.g	486	390	RGRGTPYFLQLFLSFPLHWYVCVVCFGVRILLSLLFFSIVKNIFVNAISIVLCWQAGHLFCCKSGETHHLHLFLFQKQAAYKTKMHRVRLLRLQTIISTITFVGVSVLSGASIAFDERTAAATCSSVFFY	6	glutathione S-transferase, putative	8E-015	gi|241782318	82.4	64	154	58	76	42	27	0	1	19	1	REV	Glutathione S-transferase D7 - Anopheles gambiae - glutathione transferase activity - extracellular region - glutathione metabolic process	7e-10	GO:0004364	glutathione transferase activity	Catalysis of the reaction: R-X + glutathione = H-X + R-S-glutathione. R may be an aliphatic, aromatic or heterocyclic group; X may be a sulfate, nitrile or halide group. [EC:2.5.1.18]	glutathione conjugation reaction EXACT []	EC:2.5.1.18	7e-10	GO:0005576	extracellular region	The space external to the outermost structure of a cell. For cells without external protective or external encapsulating structures this refers to space outside of the plasma membrane. This term covers the host cell environment outside an intracellular parasite. [GOC:go_curators]	extracellular EXACT []	7e-10	GO:0006749	glutathione metabolic process	The chemical reactions and pathways involving glutathione, the tripeptide glutamylcysteinylglycine, which acts as a coenzyme for some enzymes and as an antioxidant in the protection of sulfhydryl groups in enzymes and other proteins; it has a specific role in the reduction of hydrogen peroxide (H2O2) and oxidized ascorbate, and it participates in the gamma-glutamyl cycle. [CHEBI:16856, ISBN:01985…	glutathione metabolism EXACT []	7e-10	Rm-asb_asb-412	0	Rm-asb_asb-412
Rm-contig_137	405	137	Contig-137	Up	Contig137	1	405	30.9	BmeUp12D03.g	405	315	KLVHVFSIAASWPLDLFQVLSDQVVKSRIMVLEFAKNQPQADILLLIQLLHGASEVLHMGILGHLGNNFAPCEEVPGYLVKECCRLTLHRSNFCQGVFLYGDPKV	3	splicing factor SC35, putative	7E-016	gi|241779177	85.9	55	209	76	87	27	13	2	154	325	1	REV	Uncharacterized protein - Gallus gallus - nucleotide binding - nucleic acid binding - negative regulation of nuclear mRNA splicing, via spliceosome	2e-05	GO:0000166	nucleotide binding	Interacting selectively and non-covalently with a nucleotide, any compound consisting of a nucleoside that is esterified with (ortho)phosphate or an oligophosphate at any hydroxyl group on the ribose or deoxyribose. [GOC:mah, ISBN:0198547684]			2e-05						GO:0048025	negative regulation of nuclear mRNA splicing, via spliceosome	Any process that stops, prevents or reduces the rate or extent of mRNA splicing via a spliceosomal mechanism. [GOC:jid]	down regulation of nuclear mRNA splicing via U2-type spliceosome NARROW []	2e-05	Rm-asb_asb-47461	0	Rm-asb_asb-47461
Rm-contig_138	94	138	Contig-138	Up	Contig138	1	94	38.1	BmeUp12E05.g	94	93	TLHTSICKPATLAKRGGNLCQTKMLVPAYSM	1																																		Rm-asb_asb-70522	7e-21	Rm-asb_asb-70522
Rm-contig_139	402	139	Contig-139	Up	Contig139	1	402	20.6	BmeUp12E08.g	402	396	RGRGRGTFFFFFFFWFFFFFFFFFFFFFFFFFPGGHEKFLIPQKGTTQNLKRRGTPEYSPPPPGAPGQTPKRKGGKTPPVKQAGEKNAPKAPVTTGGIPKKKPPTRKAFSKGARNSRPPPRHFPPTPHTSGP	3
Rm-contig_140	235	140	Contig-140	Up	Contig140	1	235	61.4	BmeUp12E11.g	235	165	RGRGRGTLEGGLSKSFQTWHAPVSEKKFTCSWHLGQHTKCFTDSQRTRLCVISNE	6																																		Rm-asb_asb-59068	3e-65	Rm-asb_asb-59068
Rm-contig_141	581	141	Contig-141	Up	Contig141	1	581	42.1	BmeUp12F08.g	581	348	KRNITSKTKNKQRCFPANSCVTFSSLQLSLTSIAHAAVVVFDSENARDNNVHEQQAELHSHASFVNSACLCQSGGEDTSDPQKRVAMPLLGLHPRGASLDWPFSYDHVDSPAFAKP	2
Rm-contig_142	323	142	Contig-142	Up	Contig142	1	323	63.4	BmeUp12G08.g	323	279	AAKVLHAHRSGEGSNSSFSFICFFLSLASLKATVIRNAFVIAKAEQCSKQGHFQLQGRVSVCRPSFLLSSFVRHPACSTVWLRIASKLARAAA	4																																		Rm-asb_asb-151502	1e-148	Rm-asb_asb-151502
Rm-contig_143	298	143	Contig-143	Up	Contig143	1	298	37.3	BmeUp12G10.g	298	291	RGRGRGLSTENSQSAGSEELSLFTCENLLSQVAKKIEELQNEMKLYQAQNEHLKNQQQQYHQMLSKLQKEKDEFEAHKEKETAKLRSEIEKKKKKKK	6																																		Rm-asb_asb-154562	1e-141	Rm-asb_asb-154562
Rm-contig_144	666	144	Contig-144	Up	Contig144	1	666	54.9	BmeUp12H06.g	666	399	SFETSVMRVVSRQAAAAERVRSAANSAQLLSKDGSSEEDKCFIESNCFPICTSLSLFLSKAHSRLSVKLVITFTTMHQKLCPVHMFTSDFFWLLYLILFFFSFFKCGKGLLSLFKAFCWRFMHLQSPDEFSSS	5	ribosome associated membrane protein	2E-010	gi|241068910	67.8	33	64	94	100	53	2	0	1	2	1	REV	stress-associated endoplasmic reticulum protein family member 2 - Mus musculus - protein transport - integral to membrane - membrane - endoplasmic reticulum - transport - molecular_function - cellular_component	3e-05	GO:0003674	molecular_function	Elemental activities, such as catalysis or binding, describing the actions of a gene product at the molecular level. A given gene product may exhibit one or more molecular functions. [GOC:go_curators]	molecular function EXACT []		3e-05	GO:0016021	integral to membrane	Penetrating at least one phospholipid bilayer of a membrane. May also refer to the state of being buried in the bilayer with no exposure outside the bilayer. When used to describe a protein, indicates that all or part of the peptide sequence is embedded in the membrane. [GOC:go_curators]	transmembrane RELATED [GOC:mah]	3e-05	GO:0015031	protein transport	The directed movement of proteins into, out of or within a cell, or between cells, by means of some agent such as a transporter or pore. [GOC:ai]	enzyme transport NARROW []	3e-05	Rm-asb_asb-25984	0	Rm-asb_asb-25984
Rm-contig_145	527	145	Contig-145	Up	Contig145	1	527	56.2	BmeUp12H07.g	527	522	AWSRPRYPDFQVDVPQPCGQTREGRLKANKAKELQEALDAEQQTVAKDTRVYVRIADCSSHQNHGFEDMEAFSQNMDKSVAERIQMLAGEGITSVSDVKKCLHYYVHDILFANKEKPDSSCRAFFPTHRDISNQIQAVLKKDRFSTVDQENARILIEKIRGEQPESSVVYRPRP	2	SJCHGC09076 protein	3E-012	gi|56756781	74.3	62	109	60	66	58	25	0	44	190	1	FOR	Basic salivary proline-rich protein 1 - Homo sapiens - molecular_function - extracellular region - biological_process	2e-06	GO:0003674	molecular_function	Elemental activities, such as catalysis or binding, describing the actions of a gene product at the molecular level. A given gene product may exhibit one or more molecular functions. [GOC:go_curators]	molecular function EXACT []		2e-06	GO:0005576	extracellular region	The space external to the outermost structure of a cell. For cells without external protective or external encapsulating structures this refers to space outside of the plasma membrane. This term covers the host cell environment outside an intracellular parasite. [GOC:go_curators]	extracellular EXACT []	2e-06	GO:0008150	biological_process	Any process specifically pertinent to the functioning of integrated living units: cells, tissues, organs, and organisms. A process is a collection of molecular events with a defined beginning and end. [GOC:go_curators, GOC:isa_complete]	biological process EXACT []	2e-06	Rm-asb_asb-76696	1e-133	Rm-asb_asb-76696
Rm-contig_146	667	146	Contig-146	Up	Contig146	1	667	51.1	BmeUp12H10.g	667	396	TIWRTNMPPSAVFIRRKCSPLPHAVLELHDSVSRLLISNLLSCPVTLFQGERVGRVYSLDPSAIIDMPTGSFAEHEVAGLTCASSPQTTRPDILSSSFADTLTVSQLAQLLRLLNEFRSSFDCQHSPLGRDH	5	TPA_exp: emp24/gp25L/p24 family of membrane trafficking protein	1E-009	gi|325302788	65.1	31	200	90	96	16	3	0	15	2	1	REV																			Rm-asb_asb-41623	4e-33	Rm-asb_asb-41623
Rm-contig_147	592	147	Contig-147	Up	Contig147	1	592	49.4	BmeUp13A04.g	592	255	KLYFNSKFSFNYNYLGVTFTIFQGFEYFQAQFSISDGIFGSTFFLTTGFHGIHVLIGSIFLLVSFFRIKKQLISSNHFFGFEASA	4	ubiquitin protein ligase, putative	6E-012	gi|241618431	72.8	35	165	100	100	22	0	0	101	2	1	REV	Ubiquitin-conjugating enzyme E2 1 - Caenorhabditis elegans - protein binding	1e-12	GO:0016881	acid-amino acid ligase activity	Catalysis of the ligation of an acid to an amino acid via a carbon-nitrogen bond, with the concomitant hydrolysis of the diphosphate bond in ATP or a similar triphosphate. [GOC:jl, GOC:mah]	peptide synthase activity EXACT []	EC:6.3.2	1e-11						GO:0008152	metabolic process	The chemical reactions and pathways, including anabolism and catabolism, by which living organisms transform chemical substances. Metabolic processes typically transform small molecules, but also include macromolecular processes such as DNA repair and replication, and protein synthesis and degradation. [GOC:go_curators, ISBN:0198547684]	metabolic process resulting in cell growth NARROW []	1e-11	Rm-asb_asb-15761	1e-97	Rm-asb_asb-15761
Rm-contig_148	558	148	Contig-148	Up	Contig148	1	558	55	BmeUp13A12.g	558	354	ATLQASNFFAGIPSASHTQLLPASSLDSGKPTLLPVARAVPTDQNFADYTAESLRALALTSVTSCSVTTGRTFADSTAEFLCALALTSVTSCSVTTGRTFADYTAEFLRALALTSVTS	6																																		Rm-asb_asb-61786	1e-165	Rm-asb_asb-61786
Rm-contig_149	303	149	Contig-149	Up	Contig149	1	303	67.2	BmeUp13B03.g	303	300	AWSRPRLIIAGTSAYARLLDYKKFREVCDDVKAILMADMAHISGLVAAKVIPSPFEYADLVTTTTHKTLRGSRAGLIFFRKGLKEVDKKGKEIMYLPGRP	5																																		Rm-asb_asb-78655	1e-145	Rm-asb_asb-78655
Rm-contig_150	556	150	Contig-150	Up	Contig150	1	556	50.8	BmeUp13B06.g	556	324	RSGTKITLPHSDFQGPTGAHRTAQEPHCSTEPPSLSRGEPIPGTRSPYREKKTLPGAPIGVSELVCVAALGSEEPISVAGFGTVNPIPFWLQRGVSVSQTELHKRARF	2	dynein light chain	4E-040	gi|241363986	166	79	89	97	100	90	2	0	1	26	1	REV	cut up - Drosophila melanogaster - cytoskeleton - cytoplasmic dynein complex - microtubule motor activity - microtubule-based movement - dynein complex - ATPase activity, coupled - microtubule-based process - imaginal disc-derived wing morphogenesis - spermatogenesis - chaeta morphogenesis - sperm individualization - spermatid nucleus elongation - actin filament bundle assembly - protein binding …	1e-40	GO:0003777	microtubule motor activity	Catalysis of movement along a microtubule, coupled to the hydrolysis of a nucleoside triphosphate (usually ATP). [GOC:mah, ISBN:0815316194]	axonemal motor activity NARROW []		1e-40	GO:0005856	cytoskeleton	Any of the various filamentous elements that form the internal framework of cells, and typically remain after treatment of the cells with mild detergent to remove membrane constituents and soluble components of the cytoplasm. The term embraces intermediate filaments, microfilaments, microtubules, the microtrabecular lattice, and other structures characterized by a polymeric filamentous nature and…		1e-40	GO:0007018	microtubule-based movement	A microtubule-based process that is mediated by motor proteins and results in the movement of organelles, other microtubules, or other particles along microtubules. [GOC:cjm, ISBN:0815316194]		1e-40	Rm-asb_asb-8137	0	Rm-asb_asb-8137
Rm-contig_151	521	151	Contig-151	Up	Contig151	1	521	44.1	BmeUp13B08.g	521	153	WNSRTMLMLSVVCFQSSQYSRSCAICCNTSYRELWRYCLCSFLMGAVLTCE	5																																		Rm-asb_asb-4629	0	Rm-asb_asb-4629
Rm-contig_152	426	152	Contig-152	Up	Contig152	1	426	24.9	BmeUp13B09.g	426	342	FFWTLGKEPKYFFFSLGVPMFDEMSVKKSPHVRESDMALLGKVDLAEHTKPTDQVKDGDPLLVFPFRPFLGGWPQTVRTFCTSGACPPHPLLPNCTCTASYPYPKPAPLWKTPL	3																																		Rm-asb_asb-15701	8e-83	Rm-asb_asb-15701
Rm-contig_153	596	153	Contig-153	Up	Contig153	1	596	53.7	BmeUp13B11.g	596	387	RRIFKLKRCCSSLLNEAASGNWNVVRVAFRNYFVLLWLKLNIVCFSSDRTSVAEVEEYRLFVVRQHRGRCGFRLVFPPEPCGGANVFFFSTRPVSKVTRALISGSRLRLEESKNRDESVGVTRTSAATT	4
Rm-contig_154	558	154	Contig-154	Up	Contig154	1	558	51.8	BmeUp13B12.g	558	555	FKQNKVTHIKAHGKITGKNEVTALKSDGSSEVLRTKNIMIATGSEVTPFPGITVDEDTIVSSTGALSLKKVPEKMILIGAGVIGLELGSVWSRLGAQVTAVEFLGHIGGMGIDMEISKNFQRILTKQGLKFKLSTKVTGATRLGGTIKVSVEDVKDPSKKEDLDCDVLLVCVGRRPYTENLGRDH	4	ribosomal protein L11, putative	9E-006	gi|241093831	52.4	22	187	95	95	12	1	0	157	28	1	REV																			Rm-asb_asb-57709	0	Rm-asb_asb-57709
Rm-contig_155	592	155	Contig-155	Up	Contig155	1	592	49.9	BmeUp13C03.g	592	336	RLSLGERYSMVQCRATAMSETVPHAEWVTRGAPENPEKSARPYGDNRRAVSAPVRPADNYGRLGARGWRGRWLPRHIQRLQVAKCLRIALGHDHIEDRRANSWQRCDARNCR	6	uncharacterized protein LOC101847750	2E-008	gi|524895709	61.2	46	101	53	82	47	22	0	52	273	1	REV																			Rm-asb_asb-78908	4e-82	Rm-asb_asb-78908
Rm-contig_156	143	156	Contig-156	Up	Contig156	1	143	24.1	BmeUp13C07.g	143	102	ELINLIKLSIEVSSYEIGHKSMISTANFRKLTIK	1	Bax-mediated apoptosis inhibitor TEGT/BI-1	1E-017	gi|325304040	92	49	236	92	94	21	4	0	23	2	1	FOR	Uncharacterized protein - Canis lupus familiaris - integral to membrane - negative regulation of apoptotic process	2e-05							GO:0016021	integral to membrane	Penetrating at least one phospholipid bilayer of a membrane. May also refer to the state of being buried in the bilayer with no exposure outside the bilayer. When used to describe a protein, indicates that all or part of the peptide sequence is embedded in the membrane. [GOC:go_curators]	transmembrane RELATED [GOC:mah]	5e-05	GO:0006915	apoptotic process	A programmed cell death process which begins when a cell receives an internal (e.g. DNA damage) or external signal (e.g. an extracellular death ligand), and proceeds through a series of biochemical events (signaling pathways) which typically lead to rounding-up of the cell, retraction of pseudopodes, reduction of cellular volume (pyknosis), chromatin condensation, nuclear fragmentation (karyorrhe…	apoptosis NARROW []	5e-05	Rm-asb_asb-18234	2e-40	Rm-asb_asb-18234
Rm-contig_157	510	157	Contig-157	Up	Contig157	1	510	20.4	BmeUp13D02.g	510	303	ILKFLSNRPGGPPKIKFPRPPWRPEPCNSGPNSPKRKPNKNSRAAFFQRLNGKNPGFPQFNPLEENPPFPSWGKTKKAPPNPPSQNLPTLKGKGTPPEPPL	1
Rm-contig_158	611	158	Contig-158	Up	Contig158	1	611	54.3	BmeUp13D03.g	611	294	KKPMTFNKINFCSFFNFRFCKFFSKLKFLLINIKNFNKFYIIISMMAGYFTRRIFPRFSYILSIKWIKNRNNFIYLIRNFFFHFFFLSFLSQKSFTKY	3																																		Rm-asb_asb-1527	3e-95	Rm-asb_asb-1527
Rm-contig_159	82	159	Contig-159	Up	Contig159	1	82	32.2	BmeUp13D04.g	82	63	NLIFSFIYLFYPKKKKKKKKK	5																																		Rm-asb_asb-27373	2e-20	Rm-asb_asb-27373
Rm-contig_160	419	160	Contig-160	Up	Contig160	1	419	26.4	BmeUp13E02.g	419	264	GHGANCQQVGVVIRSVDAGHGTDCAQGPSDNGRDAIHINPYMQSSFSIGSYFQSSSLSFSLIARSFWSLCSCRSFSSELKLTSTSCSN	1	glycoprotein 25l, putative	3E-017	gi|241083163	90.5	54	219	80	87	25	11	1	1	19	1	REV	Transmembrane emp24 domain-containing protein eca - Drosophila virilis - dorsal/ventral pattern formation	4e-12												GO:0009953	dorsal/ventral pattern formation	The regionalization process in which the areas along the dorsal/ventral axis are established that will lead to differences in cell differentiation. The dorsal/ventral axis is defined by a line that runs orthogonal to both the anterior/posterior and left/right axes. The dorsal end is defined by the upper or back side of an organism. The ventral end is defined by the lower or front side of an organ…	dorsal-ventral pattern formation EXACT [GOC:mah]	6e-12	Rm-asb_asb-20166	1e-175	Rm-asb_asb-20166
Rm-contig_161	339	161	Contig-161	Up	Contig161	1	339	37.1	BmeUp13E05.g	339	279	FYSAVSIRFVAATKIMAARSTGEDIRKVLFKEKPQYVIGTVGSLKTSDLLSTRASIQFEHDAEVSLSSLEKELHEQRLQKLRAMSEKLKEDDW	6																																		Rm-asb_asb-20166	1e-178	Rm-asb_asb-20166
Rm-contig_162	413	162	Contig-162	Up	Contig162	1	413	57.3	BmeUp13E09.g	413	279	ASRLTLRQKQHALDKVKRKEQRLCPVFKQLLGKLRKRKELPASLVEHNCCAFLSSDYHKRPHHFAYDLSIVINKNCCILSELHVYTLLCMLCS	4
Rm-contig_163	405	163	Contig-163	Up	Contig163	1	405	23	BmeUp13F08.g	405	267	RGRGRSTFFFFFFFFFFLSSKIFYYFHWVYIMPALPLSQCNMHQMLSSFSYIFPSCKPVHVISKDTISCRECEQTCFVFGFFLCVLKLL	3																																		Rm-asb_asb-3791	1e-107	Rm-asb_asb-3791
Rm-contig_164	618	164	Contig-164	Up	Contig164	1	618	52	BmeUp13G04.g	618	510	RVFRAFFLREALDIFRISTLRRSCRMVKYTQFANESMEQIGATSSNGTTTGQEPTEVVVIEKNHQLNSSAFEQPSELIARHVMLKRFVEHLGFRLFSFSLIIIDISVLIADLCQPNKPAHVEKAYDIVALCFVSFFVLEIFFRMYAQGTGEFLKHWYNAVDFVVVMLSFV	2	hypothetical protein DAPPUDRAFT_302804	5E-014	gi|321471027	79.7	40	440	82	95	9	7	0	155	2	1	REV	eukaryotic translation initiation factor 3, subunit E, a - Danio rerio - translation initiation factor activity - translation - nucleus - translational initiation - cytoplasm - pigmentation - embryonic viscerocranium morphogenesis - camera-type eye development - eukaryotic translation initiation factor 3 complex	7e-10	GO:0003743	translation initiation factor activity	Functions in the initiation of ribosome-mediated translation of mRNA into a polypeptide. [ISBN:0198506732]			7e-10	GO:0005634	nucleus	A membrane-bounded organelle of eukaryotic cells in which chromosomes are housed and replicated. In most cells, the nucleus contains all of the cell's chromosomes except the organellar chromosomes, and is the site of RNA synthesis and processing. In some species, or in specialized cell types, RNA metabolism or DNA replication may be absent. [GOC:go_curators]	cell nucleus EXACT []	7e-10	GO:0006412	translation	The cellular metabolic process in which a protein is formed, using the sequence of a mature mRNA molecule to specify the sequence of amino acids in a polypeptide chain. Translation is mediated by the ribosome, and begins with the formation of a ternary complex between aminoacylated initiator methionine tRNA, GTP, and initiation factor 2, which subsequently associates with the small subunit of the…	protein anabolism EXACT []	7e-10	Rm-asb_asb-12863	0	Rm-asb_asb-12863
Rm-contig_165	282	165	Contig-165	Up	Contig165	1	282	52.9	BmeUp13G07.g	282	279	SSGRPGNASKLLLLFGHSTHRPLSLGQVSKTCSCCGFWVKVYTLITDSSATTILSRLSLTALTSLVNSSSMTFNFFRSSHTITLFGGYLGRDH	1																																		Rm-asb_asb-2649	1e-141	Rm-asb_asb-2649
Rm-contig_166	117	166	Contig-166	Up	Contig166	1	117	52.8	BmeUp13H02.g	117	99	NLIFSFIYLFYLKKKKKKKKKSTSAATTQSLVN	5
Rm-contig_167	300	167	Contig-167	Up	Contig167	1	300	63.8	BmeUp13H03.g	300	165	SMGSTDWLRSTGHYDECYYIRHGGNAYTDAFKSQMQSVQSPACESPDLFPSLASQ	1	RNA-binding protein 48	2E-006	gi|261490672	54.7	43	362	59	72	12	18	0	14	189	1	FOR	RNA-binding protein 48 - Bos taurus - nucleotide binding - RNA binding - nucleus	1e-07	GO:0000166	nucleotide binding	Interacting selectively and non-covalently with a nucleotide, any compound consisting of a nucleoside that is esterified with (ortho)phosphate or an oligophosphate at any hydroxyl group on the ribose or deoxyribose. [GOC:mah, ISBN:0198547684]			4e-07	GO:0005634	nucleus	A membrane-bounded organelle of eukaryotic cells in which chromosomes are housed and replicated. In most cells, the nucleus contains all of the cell's chromosomes except the organellar chromosomes, and is the site of RNA synthesis and processing. In some species, or in specialized cell types, RNA metabolism or DNA replication may be absent. [GOC:go_curators]	cell nucleus EXACT []	4e-07						Rm-asb_asb-23045	1e-122	Rm-asb_asb-23045
Rm-contig_168	272	168	Contig-168	Up	Contig168	1	272	54.4	BmeUp13H08.g	272	270	SVVAAEVHRIDGEEVCILRGTPTLTSDAVPTILPNLPAYLSKQPTMKRNERKSKCDDDVPQQKKMRGEIAEVTDVDEPSNGSEVFAAATT	4
Rm-contig_169	550	169	Contig-169	Up	Contig169	1	550	44.7	BmeUp13H09.g	550	171	IKVIDEMTIKRPSKERQMSPCYCPFLGIATSCVNSILITAVPFGNCCKTILLTHLKG	2	glutathione S-transferase, putative	2E-012	gi|242004309	74.3	59	246	48	75	24	31	0	37	234	1	FOR	Glutathione S-transferase D7 - Anopheles gambiae - glutathione transferase activity - extracellular region - glutathione metabolic process	8e-10	GO:0004364	glutathione transferase activity	Catalysis of the reaction: R-X + glutathione = H-X + R-S-glutathione. R may be an aliphatic, aromatic or heterocyclic group; X may be a sulfate, nitrile or halide group. [EC:2.5.1.18]	glutathione conjugation reaction EXACT []	EC:2.5.1.18	8e-10	GO:0005576	extracellular region	The space external to the outermost structure of a cell. For cells without external protective or external encapsulating structures this refers to space outside of the plasma membrane. This term covers the host cell environment outside an intracellular parasite. [GOC:go_curators]	extracellular EXACT []	8e-10	GO:0006749	glutathione metabolic process	The chemical reactions and pathways involving glutathione, the tripeptide glutamylcysteinylglycine, which acts as a coenzyme for some enzymes and as an antioxidant in the protection of sulfhydryl groups in enzymes and other proteins; it has a specific role in the reduction of hydrogen peroxide (H2O2) and oxidized ascorbate, and it participates in the gamma-glutamyl cycle. [CHEBI:16856, ISBN:01985…	glutathione metabolism EXACT []	8e-10	Rm-asb_asb-1497	0	Rm-asb_asb-1497
Rm-contig_170	501	170	Contig-170	Up	Contig170	1	501	55.1	BmeUp14A01.g	501	252	KKGGTSFKPKRPCRSRKAHPFTFIFCSSLSPSAFQTRSFSVIKLRRKIPSSVFLLFSGAWFILTRNARRYACLTSERIGELTGF	4	uncharacterized protein LOC579970	4E-013	gi|390337074	77.8	194	1493	29	45	13	142	12	576	20	1	FOR	zgc:162621 - Danio rerio - nucleic acid binding - DNA integration - cellular_component	3e-08	GO:0003676	nucleic acid binding	Interacting selectively and non-covalently with any nucleic acid. [GOC:jl]			3e-08	GO:0005575	cellular_component	The part of a cell or its extracellular environment in which a gene product is located. A gene product may be located in one or more parts of a cell and its location may be as specific as a particular macromolecular complex, that is, a stable, persistent association of macromolecules that function together. [GOC:go_curators]	cellular component EXACT []	3e-08	GO:0015074	DNA integration	The process in which a segment of DNA is incorporated into another, usually larger, DNA molecule such as a chromosome. [GOC:mah]		3e-08	Rm-asb_asb-76250	0	Rm-asb_asb-76250
Rm-contig_171	188	171	Contig-171	Up	Contig171	1	188	26.3	BmeUp14A06.g	188	186	TFFFFFFFFFSQKKKKKKTKNLVLKILLDPGPEPPKKNPRAPKGAGKNENRAQIPPKGGGKK	1
Rm-contig_172	179	172	Contig-172	Up	Contig172	1	179	60.3	BmeUp14A08.g	179	174	PPNKVMVWDDLKKLNVIELEFTSDVKAVRLRRDRIVVALESVIKVYTFTQNPQQLHVF	3																																		Rm-asb_asb-2649	9e-93	Rm-asb_asb-2649
Rm-contig_173	201	173	Contig-173	Up	Contig173	1	201	27.2	BmeUp14A12.g	201	198	TFFFFFFFFFWKKKKKKNKKLIFKILFKPGPQTPKKNSPAPHGGGKKKNSGQIPPKGRRIKIHGPS	1
Rm-contig_174	273	174	Contig-174	Up	Contig174	1	273	58	BmeUp14B02.g	273	246	MLLIALMLQLTCWLAGVHAQKQGWDKHFQANTVRNRNVLSTVRLGMEVLRHSGYTITREDLLVAATLLAQNLFTHGYALGKL	5
Rm-contig_175	201	175	Contig-175	Up	Contig175	1	201	28.4	BmeUp14B03.g	201	147	LFPPLLGEFGPKLHFSRPPGGRGNFIWGPPGRFEKNFKNQILGFFFFFF	6
Rm-contig_176	232	176	Contig-176	Up	Contig176	1	232	26.9	BmeUp14B09.g	232	225	SVVAAEVLFFFFFFFLGKKKKKNQKFIFKISFQPPRGGPQKKNPPAPQGAGKNETWAQIPPKGGRIKIPGPPFKK	1
Rm-contig_177	202	177	Contig-177	Up	Contig177	1	202	30.7	BmeUp14C01.g	202	198	SVVAAEVLFFFFFFFFWKKKKKKNQKFVFKNSFQTARGGPQKKIPGPPRGAGKMKLGPKFPQKGAE	1
Rm-contig_178	495	178	Contig-178	Up	Contig178	1	495	48.7	BmeUp14C04.g	495	240	RCAATWHVANDSGAKQQQLLFHLQKGICLTPIQAKRILSHKKARLVVKETAQAIWSQKGLASRSVKGGVAPGRSDIGCDH	4																																		Rm-asb_asb-62136	0	Rm-asb_asb-62136
Rm-contig_179	219	179	Contig-179	Up	Contig179	1	219	22.4	BmeUp14C06.g	219	216	KTGPGILIRLPFGGIGAEVAFFPPPWGAGEFYFWGPPRPVGKGISKKNFRFHYLFFLKKKKKKKKKYLGRDH	4
Rm-contig_180	338	180	Contig-180	Up	Contig180	1	338	58.3	BmeUp14C11.g	338	336	SSGRPGSVATFRTIWKQVSQNLDIYTNFPRLVGECGGKNFHFVHPSADLSTVVAQTTRSGFEYSGQKCSAVERLYVPSSLWPKLKEQLVEAQKSLKLGSPLEFDTFTSAATT	4																																		Rm-asb_asb-33377	1e-175	Rm-asb_asb-33377
Rm-contig_181	250	181	Contig-181	Up	Contig181	1	250	55.7	BmeUp14D02.g	250	249	SVVAAEVPAKSWMHKYIIGKKGENIKRITADYHKTHVDFCEDENMIRIEGPKEELEAVKTALEEKVREIQSTMDSVEIKVDPQ	4
Rm-contig_182	230	182	Contig-182	Up	Contig182	1	230	24.6	BmeUp14D04.g	230	213	KAGPGIFIRPPFGGIWAGVSFFPAPWGARGFYFWGPPRAVRKGFLKPNFRFFFFFFSKKKKKKKKYLGRDH	6
Rm-contig_183	63	183	Contig-183	Up	Contig183	1	63	56.5	BmeUp14D10.g	63	60	TWLILPVIICLSQRLSHACL	4																																		Rm-asb_asb-48211	7e-29	Rm-asb_asb-48211
Rm-contig_184	252	184	Contig-184	Up	Contig184	1	252	27.4	BmeUp14E01.g	252	228	LSGRPGRYFIFFFFFFFFPKKKKKKPKIWFLKFFSNPGRNKKKNSPAPNGGGKNENSAQIPPKGGRKKIQGAVFYT	3
Rm-contig_185	182	185	Contig-185	Up	Contig185	1	182	27.7	BmeUp14E02.g	182	180	TFFFFFFFFFFPKKKKKTKNLFLKFLLKPGPKQPKKNSPPPNGAGKNKTWAQIPQKGSQK	1
Rm-contig_186	371	186	Contig-186	Up	Contig186	1	371	20.8	BmeUp14E10.g	371	369	SVVAAEVLLFFFFFFFGNQKRFFFFLPQIPPGKNPKNFPNKPPLEPRALEKRDPGLGPPNFFGGIRGIKLQISLENPLQKGPGLPGNFPQTLGVENGGFPKGGKKLSRPFFFVFKSLLAPGFS	1
Rm-contig_187	84	187	Contig-187	Up	Contig187	1	84	21.7	BmeUp14F01.g	84	78	RGRGRCMRSVLYRATFFGSILLGHSC	3
Rm-contig_188	411	188	Contig-188	Up	Contig188	1	411	41.7	BmeUp14F02.g	411	300	AAQQPSSRDTLNACNRASARLWDCAGHPKHLANATSQVLLTASCEWLLQTRAELWERTGKAPASGPHIDGFHRDLALFRRLAQNSPNLQLKLHLYLGRDH	1	60S ribosomal protein L9, putative	7E-008	gi|241044078	59.3	27	189	96	100	15	1	0	92	1	1	FOR	Ribosomal protein L9 - Drosophila melanogaster - structural constituent of ribosome - cytosolic large ribosomal subunit - translation - ribosome - rRNA binding - mitotic spindle elongation - mitotic spindle organization - centrosome duplication	4e-07	GO:0003735	structural constituent of ribosome	The action of a molecule that contributes to the structural integrity of the ribosome. [GOC:mah]	ribosomal protein BROAD []		4e-07	GO:0022625	cytosolic large ribosomal subunit	The large subunit of a ribosome located in the cytosol. [GOC:mtg_sensu]	50S ribosomal subunit NARROW []	4e-07	GO:0006412	translation	The cellular metabolic process in which a protein is formed, using the sequence of a mature mRNA molecule to specify the sequence of amino acids in a polypeptide chain. Translation is mediated by the ribosome, and begins with the formation of a ternary complex between aminoacylated initiator methionine tRNA, GTP, and initiation factor 2, which subsequently associates with the small subunit of the…	protein anabolism EXACT []	4e-07	Rm-asb_asb-43171	0	Rm-asb_asb-43171
Rm-contig_189	354	189	Contig-189	Up	Contig189	1	354	22.1	BmeUp14F07.g	354	237	SVVAAEVLSFFFFFFFFFFSQKKKKKNQKFFFKISFQPPRGAPKKKIPPPPKGPGKKKTRPQFPQKGGQKKFPGPLFKK	1
Rm-contig_190	298	190	Contig-190	Up	Contig190	1	298	54.7	BmeUp14F11.g	298	213	LAAAWSRQGSRGSPKVPFEGVASPMESMAHANFEINSNTFQAIFAVNIWQMIYANSRKSIPQAILAMKFCV	2																																		Rm-asb_asb-97926	5e-49	Rm-asb_asb-97926
Rm-contig_191	411	191	Contig-191	Up	Contig191	1	411	40.3	BmeUp14G02.g	411	408	SVVAAAAALRNLHWDQTRDPLPWAVASAMMARKGLLAAQQPSSRDTLNACNRASARLWDCAGHPKHLANATSQVLLTASCEWLLQTRAELWERTGKAPASGPHIDGFHRDLALFRRLAQNSPNLQLKLHLYLGRDH	1																																		Rm-asb_asb-43171	0	Rm-asb_asb-43171
Rm-contig_192	208	192	Contig-192	Up	Contig192	1	208	61.7	BmeUp14G08.g	208	165	RPPGQIRKCKCLGVRGPHIEHRCSPLSQELDDATVSRQHSNVILDAINPSTADTP	1
Rm-contig_193	224	193	Contig-193	Up	Contig193	1	224	29.1	BmeUp14H02.g	224	222	SVVAAEVLFFFFFFFFFGKKKKKKNQKFIFKNPFQTARGGPQKKNPRAPKGGGELENWAQIPPKGGGIKIQGPV	1
Rm-contig_194	204	194	Contig-194	Up	Contig194	1	204	25.6	BmeUp14H03.g	204	198	KPAPEFLFPPLLGEFGPNFHFSRPHWGPGNFFLVFPARVSKEFLKIIFCFFFFFFFNQKKKKKKKK	6
Rm-contig_195	220	195	Contig-195	Up	Contig195	1	220	26.4	BmeUp14H08.g	220	213	RGRGRGTFFFFFFFFGKKKKKKNLKFGFKIPFRTGRGGPQKKNPRAPKGGGKNETWAQIPPKGGGIKIQGP	3	40s ribosomal protein S27	2E-033	gi|149287134	144	83	84	83	88	100	14	0	1	85	1	REV	zgc:109888 - Danio rerio - intracellular - ribosome - structural constituent of ribosome - translation - ribonucleoprotein complex - metal ion binding	2e-30	GO:0003735	structural constituent of ribosome	The action of a molecule that contributes to the structural integrity of the ribosome. [GOC:mah]	ribosomal protein BROAD []		2e-30	GO:0005622	intracellular	The living contents of a cell; the matter contained within (but not including) the plasma membrane, usually taken to exclude large vacuoles and masses of secretory or ingested material. In eukaryotes it includes the nucleus and cytoplasm. [ISBN:0198506732]	internal to cell EXACT []	2e-30	GO:0006412	translation	The cellular metabolic process in which a protein is formed, using the sequence of a mature mRNA molecule to specify the sequence of amino acids in a polypeptide chain. Translation is mediated by the ribosome, and begins with the formation of a ternary complex between aminoacylated initiator methionine tRNA, GTP, and initiation factor 2, which subsequently associates with the small subunit of the…	protein anabolism EXACT []	2e-30
Rm-contig_196	227	196	Contig-196	Up	Contig196	1	227	25.3	BmeUp15A09.g	227	222	RAAPGFFFPPLFGEFGPEFHFSRPPWGPGEFFLGVPARVSKGFLKLIFWFFFFFFLPPFFFFKKKKPKKKKKKK	5
Rm-contig_197	202	197	Contig-197	Up	Contig197	1	202	26.5	BmeUp15A10.g	202	195	KPAPEILLPPLFGEIGPKFYFFRPPWGPGKFFLGVSAPVSKEILKINFWFFFFFFFKKKKKKKKK	6	ribosomal protein L22, putative	3E-016	gi|241745622	87	59	136	74	80	44	16	2	1	10	1	REV	60S ribosomal protein L22 - Gallus gallus - structural constituent of ribosome - ribosome - translation	2e-09	GO:0003735	structural constituent of ribosome	The action of a molecule that contributes to the structural integrity of the ribosome. [GOC:mah]	ribosomal protein BROAD []		2e-09	GO:0005840	ribosome	An intracellular organelle, about 200 A in diameter, consisting of RNA and protein. It is the site of protein biosynthesis resulting from translation of messenger RNA (mRNA). It consists of two subunits, one large and one small, each containing only protein and RNA. Both the ribosome and its subunits are characterized by their sedimentation coefficients, expressed in Svedberg units (symbol: S). H…	ribosomal RNA RELATED []	2e-09	GO:0006412	translation	The cellular metabolic process in which a protein is formed, using the sequence of a mature mRNA molecule to specify the sequence of amino acids in a polypeptide chain. Translation is mediated by the ribosome, and begins with the formation of a ternary complex between aminoacylated initiator methionine tRNA, GTP, and initiation factor 2, which subsequently associates with the small subunit of the…	protein anabolism EXACT []	2e-09
Rm-contig_198	222	198	Contig-198	Up	Contig198	1	222	27.1	BmeUp15A11.g	222	219	KNGPLIFFPLPFGGIWPQFYFFPPPLGPGEFFFGFSAPGSKKILKTHFLFFFFFFFKKKKKKKKKIKVPARAA	5
Rm-contig_199	98	199	Contig-199	Up	Contig199	1	98	31.8	BmeUp15A12.g	98	63	TFFFFFFFFRKKKKIKLKIRF	1
Rm-contig_200	284	200	Contig-200	Up	Contig200	1	284	20.2	BmeUp15B10.g	284	237	AWSQPRYYFFFFFFFFFQKKKKKNQKFIFKISFQTPRGAPKKKNPPPPNGAEKIPTRAQFPQKGGEKKFTGPLFKKRGE	2
Rm-contig_201	179	201	Contig-201	Up	Contig201	1	179	23.6	BmeUp15B11.g	179	126	FIRLPFGGIGAEVAFFPAPWGPGEFYLGGCGRGSKGILKINF	6
Rm-contig_202	111	202	Contig-202	Up	Contig202	1	111	22.2	BmeUp15C02.g	111	87	NNLINLINLFYVYFNVQRMNSNGHSSFLA	4
Rm-contig_203	291	203	Contig-203	Up	Contig203	1	291	22	BmeUp15C09.g	291	171	NAAHEILFHSFLGEFGPNFHFSRPHGGPGNFICVVAAQGPFFFFFFFFSFFLNKINK	6	ribosomal protein L38, putative	3E-015	gi|241152170	84	42	71	95	97	61	2	0	1	16	1	REV	Caenorhabditis elegans - structural constituent of ribosome - intracellular - ribosome - translation - positive regulation of growth rate - reproduction - growth - nematode larval development - hermaphrodite genitalia development	3e-11	GO:0003735	structural constituent of ribosome	The action of a molecule that contributes to the structural integrity of the ribosome. [GOC:mah]	ribosomal protein BROAD []		3e-11	GO:0005622	intracellular	The living contents of a cell; the matter contained within (but not including) the plasma membrane, usually taken to exclude large vacuoles and masses of secretory or ingested material. In eukaryotes it includes the nucleus and cytoplasm. [ISBN:0198506732]	internal to cell EXACT []	3e-11	GO:0006412	translation	The cellular metabolic process in which a protein is formed, using the sequence of a mature mRNA molecule to specify the sequence of amino acids in a polypeptide chain. Translation is mediated by the ribosome, and begins with the formation of a ternary complex between aminoacylated initiator methionine tRNA, GTP, and initiation factor 2, which subsequently associates with the small subunit of the…	protein anabolism EXACT []	3e-11
Rm-contig_204	400	204	Contig-204	Up	Contig204	1	400	50.6	BmeUp15C10.g	400	258	YKYPTSLNFFFERSYRFNIFFYIYSILHTITPLIQISYLIELFLKDHTVSTFFLHIFNFTHHLGSSHFSVFYSMKCVYIVFTISIF	1																																		Rm-asb_asb-4236	1e-114	Rm-asb_asb-4236
Rm-contig_205	239	205	Contig-205	Up	Contig205	1	239	22.5	BmeUp15D02.g	239	147	PFLKDRPLNFYSTPFWGNLGRSCIFPAPIGAAGILLTLFPPRFQKNFKN	4	truncated polyprotein	7E-010	gi|63028017	65.9	29	1674	100	100	2	0	0	1024	2	1	REV
Rm-contig_206	93	206	Contig-206	Up	Contig206	1	93	25.6	BmeUp15D08.g	93	90	TFFFFFFFPPGGGKKKKFPPPLGPPGGGPK	1
Rm-contig_207	221	207	Contig-207	Up	Contig207	1	221	24.6	BmeUp15D09.g	221	219	AAARAGTFFFFFFFFFCEKKKKKNKNLILKILFEPGREPPKKNSRAPKGGGKNATWAQIPPKGREIKIPGPFF	1	60S ribosomal protein L44	5E-035	gi|149287034	149	69	105	100	100	67	0	0	36	127	1	REV	Ribosomal protein L36A - Drosophila melanogaster - cytosolic large ribosomal subunit - structural constituent of ribosome - translation - mitotic spindle organization - mitotic spindle elongation	8e-33	GO:0003735	structural constituent of ribosome	The action of a molecule that contributes to the structural integrity of the ribosome. [GOC:mah]	ribosomal protein BROAD []		8e-33	GO:0022625	cytosolic large ribosomal subunit	The large subunit of a ribosome located in the cytosol. [GOC:mtg_sensu]	50S ribosomal subunit NARROW []	8e-33	GO:0006412	translation	The cellular metabolic process in which a protein is formed, using the sequence of a mature mRNA molecule to specify the sequence of amino acids in a polypeptide chain. Translation is mediated by the ribosome, and begins with the formation of a ternary complex between aminoacylated initiator methionine tRNA, GTP, and initiation factor 2, which subsequently associates with the small subunit of the…	protein anabolism EXACT []	8e-33
Rm-contig_208	347	208	Contig-208	Up	Contig208	1	347	30.1	BmeUp15D10.g	347	153	HSGPSQPKGTLQATPIRQSANLLRRLNETNVSALFISHLLSIFLHGGTYLT	2	WD repeat domain phosphoinositide-interacting protein 3-like	6E-023	gi|524871342	109	58	310	88	98	19	7	0	78	3	1	FOR	wdr45 like - Danio rerio - autophagic vacuole assembly - cytoplasm - phosphatidylinositol-3,5-bisphosphate binding - phosphatidylinositol-3-phosphate binding	5e-21	GO:0080025	phosphatidylinositol-3,5-bisphosphate binding	Interacting selectively and non-covalently with phosphatidylinositol-3,5-bisphosphate, a derivative of phosphatidylinositol in which the inositol ring is phosphorylated at the 3' and 5' positions. [GOC:bf, PMID:18397324]	PtdIns(3,5)P2 binding EXACT []		5e-21	GO:0005737	cytoplasm	All of the contents of a cell excluding the plasma membrane and nucleus, but including other subcellular structures. [ISBN:0198547684]		5e-21	GO:0000045	autophagic vacuole assembly	The formation of a double membrane-bounded structure, the autophagosome, that occurs when a specialized membrane sac, called the isolation membrane, starts to enclose a portion of the cytoplasm. [PMID:9412464]	autophagic vacuole formation RELATED [GOC:mah]	5e-21	Rm-asb_asb-121244	1e-44	Rm-asb_asb-121244
Rm-contig_209	431	209	Contig-209	Up	Contig209	1	431	45.9	BmeUp15E02.g	431	216	IVVSPDVRNESITKGATTIFQNLVCKITRRPKQDPFTQSVAALCQCVKKMQFGHRCQPRQHATAQHLLVAHV	1	microsomal signal peptidase 23 kD subunit, putative	2E-007	gi|242019578	57.8	32	179	75	90	18	8	0	94	2	1	REV	Spase 22/23-subunit - Drosophila melanogaster - signal peptidase complex - signal peptide processing - peptidase activity - integral to membrane	2e-08	GO:0008233	peptidase activity	Catalysis of the hydrolysis of a peptide bond. A peptide bond is a covalent bond formed when the carbon atom from the carboxyl group of one amino acid shares electrons with the nitrogen atom from the amino group of a second amino acid. [GOC:jl, ISBN:0815332181]	hydrolase, acting on peptide bonds EXACT []	EC:3.4	2e-08	GO:0005787	signal peptidase complex	A protein complex that is located in the endoplasmic reticulum membrane and cleaves the signal sequence from precursor proteins following their transport out of the cytoplasmic space. [GOC:sgd_curators, PMID:1846444, PMID:7615509]		2e-08	GO:0006465	signal peptide processing	The proteolytic removal of a signal peptide from a protein during or after transport to a specific location in the cell. [GOC:mah, ISBN:0815316194]	leader peptide processing EXACT []	2e-08	Rm-asb_asb-12789	1e-172	Rm-asb_asb-12789
Rm-contig_210	263	210	Contig-210	Up	Contig210	1	263	21.4	BmeUp15F03.g	263	189	NLIFSFIYLFYKTNKKKKKKKKNFPPGGPPKKKNPPAPKEAGKHSNSGPISPKREPNKNYRPS	1
Rm-contig_211	206	211	Contig-211	Up	Contig211	1	206	21.7	BmeUp15F07.g	206	123	LASFWGKLGRICMFSGGMGGGGIFFLGGPRGGSKGILKTKF	6
Rm-contig_212	220	212	Contig-212	Up	Contig212	1	220	24.9	BmeUp15H07.g	220	216	KKPPLNFYSPPFWGNLGPSFIFPAPLGAPGILFLGAPPAGLKRILKTKFLVFFFFFSQKKKKKKKSYLGRDH	5	40s ribosomal protein S27	2E-043	gi|149287134	177	83	84	98	98	100	1	0	1	47	1	REV	ribosomal protein S27 - Rattus norvegicus - structural constituent of ribosome - nucleus - translation - biological_process - cytosolic small ribosomal subunit - metal ion binding	5e-40	GO:0003735	structural constituent of ribosome	The action of a molecule that contributes to the structural integrity of the ribosome. [GOC:mah]	ribosomal protein BROAD []		5e-40	GO:0005634	nucleus	A membrane-bounded organelle of eukaryotic cells in which chromosomes are housed and replicated. In most cells, the nucleus contains all of the cell's chromosomes except the organellar chromosomes, and is the site of RNA synthesis and processing. In some species, or in specialized cell types, RNA metabolism or DNA replication may be absent. [GOC:go_curators]	cell nucleus EXACT []	5e-40	GO:0006412	translation	The cellular metabolic process in which a protein is formed, using the sequence of a mature mRNA molecule to specify the sequence of amino acids in a polypeptide chain. Translation is mediated by the ribosome, and begins with the formation of a ternary complex between aminoacylated initiator methionine tRNA, GTP, and initiation factor 2, which subsequently associates with the small subunit of the…	protein anabolism EXACT []	5e-40
Rm-contig_213	102	213	Contig-213	Up	Contig213	1	102	21.6	BmeUp1A02.g	102	81	ERSPGQVHGTSEIIPIVDEDKECDEKV	6
Rm-contig_214	113	214	Contig-214	Up	Contig214	1	113	65	BmeUp1C06.g	113	108	HTISWNKHFSLAQIPPPFGKCRGLAHRCMHCTCPGG	2	cytochrome c oxidase subunit 3 (mitochondrion)	8E-070	gi|403225392	158	165	258	86	93	64	12	0	90	83	2	REV	mitochondrial Cytochrome c oxidase subunit III - Drosophila melanogaster - mitochondrial respiratory chain complex IV - mitochondrion - cytochrome-c oxidase activity - aerobic electron transport chain - membrane	1e-47	GO:0004129	cytochrome-c oxidase activity	Catalysis of the reaction: 4 ferrocytochrome c + O2 + 4 H+ = 4 ferricytochrome c + 2 H2O. [EC:1.9.3.1]	aa3-type cytochrome c oxidase NARROW [EC:1.9.3.1]	EC:1.9.3.1	1e-47	GO:0005751	mitochondrial respiratory chain complex IV	A protein complex located in the mitochondrial inner membrane that forms part of the mitochondrial respiratory chain. Contains the 13 polypeptide subunits of cytochrome c oxidase, including cytochrome a and cytochrome a3. Catalyzes the oxidation of reduced cytochrome c by dioxygen (O2). [GOC:mtg_sensu, ISBN:0198547684]		1e-47	GO:0019646	aerobic electron transport chain	A process in which a series of electron carriers operate together to transfer electrons from donors such as NADH and FADH2 to oxygen to generate a transmembrane electrochemical gradient. [GOC:ai, GOC:mtg_electron_transport]	NADH-O2 electron transport NARROW []	1e-47	Rm-asb_asb-70522	5e-22	Rm-asb_asb-70522
Rm-contig_215	416	215	Contig-215	Up	Contig215	1	416	43.8	BmeUp1G03.g	416	210	RVHQCGQLQQKLTRPMRPLLPPYFGGVHAKRDTSASISEINALHKHITRNYSNLTRTFFPVKRVHKSHAP	1																																		Rm-asb_asb-79359	8e-89	Rm-asb_asb-79359
Rm-contig_216	372	216	Contig-216	Up	Contig216	1	372	20	BmeUp1G05.g	372	177	LNTVLILYHPGHLTSMNNDLRCWTKRFSLHFLRSSSGQGFIKSLSRGMIADSSTSAATT	2																																		Rm-asb_asb-80465	1e-103	Rm-asb_asb-80465
Rm-contig_217	320	217	Contig-217	Up	Contig217	1	320	67.6	BmeUp1H02.g	320	225	SGRPGRYLNSLVDHVTLIREYEHASYTPNGCHITHSITIFIYFSLFLFLSESSLNKEKLLVLPSCDMLTVFYACG	4	TPA_exp: translation initiation factor 5A eIF-5A	5E-071	gi|325303722	269	135	155	95	96	88	6	0	20	140	1	REV	eukaryotic translation initiation factor 5A2 - Danio rerio - ribosome binding - positive regulation of translational elongation - positive regulation of translational termination - RNA binding - translation elongation factor activity - translational frameshifting - peptidyl-lysine modification to hypusine - translational initiation - translation initiation factor activity	2e-47	GO:0045182	translation regulator activity	Any molecular function involved in the initiation, activation, perpetuation, repression or termination of polypeptide synthesis at the ribosome. [GOC:ai]	translation factor activity EXACT []		3e-47	GO:0005829	cytosol	The part of the cytoplasm that does not contain organelles but which does contain other particulate matter, such as protein complexes. [GOC:hgd, GOC:jl]		3e-47	GO:0006413	translational initiation	The process preceding formation of the peptide bond between the first two amino acids of a protein. This includes the formation of a complex of the ribosome, mRNA, and an initiation complex that contains the first aminoacyl-tRNA. [ISBN:019879276X]	biopolymerisation BROAD []	3e-47	Rm-asb_asb-17732	4e-84	Rm-asb_asb-17732
Rm-contig_218	195	218	Contig-218	Up	Contig218	1	195	31.7	BmeUp3B01.g	195	192	SVVPAEVLDAFTQVAVEFRHFHDAIFDWMRAVDDELGLHLFLLAFGLCLRGPLDVFCWLCHGHL	1	hypothetical protein IscW_ISCW021101	5E-009	gi|241670317	63.9	56	339	55	65	17	27	0	276	394	1	REV																			Rm-asb_asb-3956	6e-88	Rm-asb_asb-3956
Rm-contig_219	136	219	Contig-219	Up	Contig219	1	136	33.8	BmeUp3D02.g	136	108	WLVQCFIWFVEAIVANETIYDCMAFHFSACCPGEFF	2	thioredoxin peroxidase	6E-010	gi|149287010	66.2	27	195	96	100	14	1	0	167	25	1	FOR	Peroxiredoxin TSA1 - Candida albicans SC5314 - protein binding - nucleus - cytoplasm - thioredoxin peroxidase activity - fungal-type cell wall - cell surface - hyphal cell wall - hyphal growth - high molecular weight kininogen binding - fungal-type cell wall organization - cellular response to stress - cellular response to oxidative stress - filamentous growth of a population of unicellular organ…	1e-07	GO:0005515	protein binding	Interacting selectively and non-covalently with any protein or protein complex (a complex of two or more proteins that may include other nonprotein molecules). [GOC:go_curators]	alpha-2 macroglobulin receptor-associated protein activity RELATED []		1e-07	GO:0005634	nucleus	A membrane-bounded organelle of eukaryotic cells in which chromosomes are housed and replicated. In most cells, the nucleus contains all of the cell's chromosomes except the organellar chromosomes, and is the site of RNA synthesis and processing. In some species, or in specialized cell types, RNA metabolism or DNA replication may be absent. [GOC:go_curators]	cell nucleus EXACT []	1e-07	GO:0030448	hyphal growth	Growth of fungi as threadlike, tubular structures that may contain multiple nuclei and may or may not be divided internally by septa, or cross-walls. [GOC:mcc, ISBN:0471522295]		1e-07	Rm-asb_asb-6355	1e-69	Rm-asb_asb-6355
Rm-contig_220	356	220	Contig-220	Up	Contig220	1	356	50.9	BmeUp3D05.g	356	186	AWSRPRYPFLHFEEPLGGDSYVRLRWWCECGCQCEMLVNNIGQFSWVYFVFVSLCSSVFNSS	2	60S ribosomal protein L22	3E-008	gi|149286942	60.5	30	137	93	96	23	2	0	59	2	1	REV																			Rm-asb_asb-41992	1e-163	Rm-asb_asb-41992
Rm-contig_221	117	221	Contig-221	Up	Contig221	1	117	26.5	BmeUp3E02.g	117	114	LLLLQKSKAFSVCSCTQVTFWPPQFKKKKKKRASAATT	5	aldehyde dehydrogenase, putative	5E-048	gi|240951933	192	103	565	87	93	18	13	0	288	12	1	REV	aldehyde dehydrogenase 4 family, member A1 - Danio rerio - oxidoreductase activity - 1-pyrroline-5-carboxylate dehydrogenase activity - oxidation-reduction process - metabolic process - mitochondrial matrix - oxidoreductase activity, acting on the aldehyde or oxo group of donors, NAD or NADP as acceptor - proline biosynthetic process - proline metabolic process - mitochondrion	1e-35	GO:0016491	oxidoreductase activity	Catalysis of an oxidation-reduction (redox) reaction, a reversible chemical reaction in which the oxidation state of an atom or atoms within a molecule is altered. One substrate acts as a hydrogen or electron donor and becomes oxidized, while the other acts as hydrogen or electron acceptor and becomes reduced. [GOC:go_curators]	oxidoreductase activity, acting on other substrates NARROW []	EC:1	1e-35	GO:0005759	mitochondrial matrix	The gel-like material, with considerable fine structure, that lies in the matrix space, or lumen, of a mitochondrion. It contains the enzymes of the tricarboxylic acid cycle and, in some organisms, the enzymes concerned with fatty acid oxidation. [GOC:as, ISBN:0198506732]	mitochondrial lumen EXACT []	1e-35	GO:0055114	oxidation-reduction process	A metabolic process that results in the removal or addition of one or more electrons to or from a substance, with or without the concomitant removal or addition of a proton or protons. [GOC:dhl, GOC:ecd, GOC:jh2, GOC:jid, GOC:mlg, GOC:rph]	oxidation reduction EXACT [GOC:curators]	1e-35	Rm-asb_asb-161411	5e-22	Rm-asb_asb-161411
Rm-contig_222	60	222	Contig-222	Up	Contig222	1	60	52.4	BmeUp3E03.g	60	57	HGTSEIFPLVARDQHAGPA	5	molecular chaperone, putative	2E-017	gi|241622326	91.7	99	412	49	62	24	52	7	313	275	1	REV	Uncharacterized protein - Gallus gallus - ATP binding - response to heat - protein folding - metal ion binding - heat shock protein binding - unfolded protein binding	1e-14	GO:0005524	ATP binding	Interacting selectively and non-covalently with ATP, adenosine 5'-triphosphate, a universally important coenzyme and enzyme regulator. [ISBN:0198506732]			4e-14	GO:0005625	soluble fraction	That fraction of cells, prepared by disruptive biochemical methods, that is soluble in water. [GOC:ma]	soluble BROAD []	4e-14	GO:0006457	protein folding	The process of assisting in the covalent and noncovalent assembly of single chain polypeptides or multisubunit complexes into the correct tertiary structure. [GOC:go_curators, GOC:rb]	alpha-tubulin folding NARROW [GOC:mah]	4e-14	Rm-asb_asb-17888	2e-19	Rm-asb_asb-17888
Rm-contig_223	110	223	Contig-223	Up	Contig223	1	110	56.1	BmeUp3E04.g	110	102	THLTQTKSTYDQLSVDLQIHKSHTTIFRQLKCCK	4	guanylate-binding protein, putative	3E-046	gi|241157994	187	162	537	55	76	30	73	0	179	20	1	FOR	Caenorhabditis elegans - GTPase activity - GTP binding - integral to membrane - reproduction - apoptotic process - oogenesis	1e-46	GO:0003924	GTPase activity	Catalysis of the reaction: GTP + H2O = GDP + phosphate. [ISBN:0198547684]	ARF small monomeric GTPase activity NARROW []		1e-46	GO:0016021	integral to membrane	Penetrating at least one phospholipid bilayer of a membrane. May also refer to the state of being buried in the bilayer with no exposure outside the bilayer. When used to describe a protein, indicates that all or part of the peptide sequence is embedded in the membrane. [GOC:go_curators]	transmembrane RELATED [GOC:mah]	1e-46	GO:0000003	reproduction	The production by an organism of new individuals that contain some portion of their genetic material inherited from that organism. [GOC:go_curators, GOC:isa_complete, ISBN:0198506732]	reproductive physiological process EXACT []	1e-46	Rm-asb_asb-41781	1e-56	Rm-asb_asb-41781
Rm-contig_224	320	224	Contig-224	Up	Contig224	1	320	36.2	BmeUp3E05.g	320	282	SVVAAEVLAATTLEFGHIVRVLLYLHRLGIFPPRRQEKLLDLLQLFRHRDLIDGQPVKQQYVAMSDNFTNYSPQLLTQNYDQDSIQQRFNTIDN	1																																		Rm-asb_asb-31778	1e-144	Rm-asb_asb-31778
Rm-contig_225	92	225	Contig-225	Up	Contig225	1	92	41	BmeUp6A02.g	92	90	WTGRPPADAKVPVFALGHLWRSPASRRQRV	1	high-density lipoprotein-binding protein, putative	8E-031	gi|241647564	135	82	1283	77	85	6	19	0	374	2	1	REV	wu:fa07b03 - Danio rerio - RNA binding	4e-16	GO:0003723	RNA binding	Interacting selectively and non-covalently with an RNA molecule or a portion thereof. [GOC:mah]			7e-15						GO:0042221	response to chemical stimulus	Any process that results in a change in state or activity of a cell or an organism (in terms of movement, secretion, enzyme production, gene expression, etc.) as a result of a chemical stimulus. [GOC:jl]	response to chemical substance EXACT []	7e-15	Rm-asb_asb-161839	6e-46	Rm-asb_asb-161839
Rm-contig_226	61	226	Contig-226	Up	Contig226	1	61	68	BmeUp6A08.g	61	60	AWGHQRFLRSSPEINMPVLL	4																																		Rm-asb_asb-17888	2e-19	Rm-asb_asb-17888
Rm-contig_227	338	227	Contig-227	Up	Contig227	1	338	56.2	BmeUp6H05.g	338	249	LVLLGDGIYTGRLELDHLSLALLVTTDLEVLAALDGQLLAVLAFGALHTQHNLLCRLGLLPEDRLGLTTISPLLTVVTTLALR	1																																		Rm-asb_asb-44417	1e-138	Rm-asb_asb-44417
Rm-contig_228	87	228	Contig-228	Up	Contig228	1	87	30.3	BmeUp8A10.g	87	69	AGTWGHQRFFRWSPEINMPVLLY	4	GTP-binding protein	1E-095	gi|262304205	351	181	280	95	96	65	9	0	70	19	1	REV	Drosophila melanogaster - GTP binding - biological_process	9e-72	GO:0005524	ATP binding	Interacting selectively and non-covalently with ATP, adenosine 5'-triphosphate, a universally important coenzyme and enzyme regulator. [ISBN:0198506732]			5e-64	GO:0005737	cytoplasm	All of the contents of a cell excluding the plasma membrane and nucleus, but including other subcellular structures. [ISBN:0198547684]		5e-64	GO:0006200	ATP catabolic process	The chemical reactions and pathways resulting in the breakdown of ATP, adenosine 5'-triphosphate, a universally important coenzyme and enzyme regulator. [GOC:ai]	ATP breakdown EXACT []	5e-64	Rm-asb_asb-17888	2e-20	Rm-asb_asb-17888
Rm-contig_229	543	229	Contig-229	Up	Contig229	1	543	59.6	BmeUp8B01.g	543	300	KKEYRNEICKLVCRLSHGVCKQGKLYSAQQSKHEHTTSSTTTSKPQTTHWECCDKRLHEPNPSAAKYTSRRAGTEISNALNFCRSGHMLHNSFISFDVSL	1																																		Rm-asb_asb-32436	1e-151	Rm-asb_asb-32436
Rm-contig_230	334	230	Contig-230	Up	Contig230	1	334	64.2	BmeUp8D01.g	334	288	SVVAAEVLESAIMPLAKDLLNPSPEEERRKCKLKRLVQHPKSFFMDVKCPGCYKITTVFSHAQTVVLCVGCSTVLCQPTGGRARLTEGCSFRKKQH	4	tumor necrosis factor induced protein, putative	4E-006	gi|241698865	53.5	36	200	70	86	19	11	0	14	12	1	REV																			Rm-asb_asb-80465	1e-151	Rm-asb_asb-80465
Rm-contig_231	61	231	Contig-231	Up	Contig231	1	61	56.5	BmeUp8E09.g	61	60	TWGHQRFFRSSPEINMRALL	4																																		Rm-asb_asb-17888	6e-17	Rm-asb_asb-17888
[truncated: 75 more columns]

## Sheet: Down
Seq name	Seq size	Contig number	Assembler output	Sequence type	Fasta file	Number of sequences	Length	Average qual value	Name of larger sequence	Length of nt seq	Larger orf (nt)	Larger pep	Frame of larger ORF	Best match to nr-LIGHT database	E value	Match	Score	Extent of match	Length of best match	% identity	% similarity	% Coverage	Mismatches	Gaps	First residue of match	First residue of sequence	Number of segments	Orientation	Best match to GO database	E value	GO function	Function	Definition	Synonym	EC number	E value	GO component	Component	Definition	Synonym	E value	GO process	Process	Definition	Synonym	E value	Best match to Solexa-ASB database	E value	Match
Rm-contig_5	367	5	Contig-5	Down	Contig5	2	367	60	BmeDown11F04.g	367	363	AWSRPRYNLEGSPHCSFIRCLAKEIGVQLSIKEINCAKGEHRSAEFIKKNPFHKVPTIDDGSLIVHESNAIAYYLLRKYAPESQLYPNCIKTRARIDQVLAAANGNISPILGTYLAARCLK	1																																		Rm-asb_asb-17888	0	Rm-asb_asb-17888
Rm-contig_18	153	18	Contig-18	Down	Contig18	73	153	85.1	BmeDown2E11.g	153	90	CVSQREQCLLKGNLCYLCKECYHFKLLFLY	1																																		Rm-asb_asb-23687	2e-65	Rm-asb_asb-23687
Rm-contig_21	79	21	Contig-21	Down	Contig21	8	79	97	BmeDown3G08.g	79	78	TAVVDGQFKEIKLSDYKDKYLGRDHA	1																																		Rm-asb_asb-23959	4e-28	Rm-asb_asb-23959
Rm-contig_22	644	22	Contig-22	Down	Contig22	7	644	83.3	BmeDown7C02.g	644	639	LVISVVAAEVLVGILESLDEPEGLVDRAANREVVYGHLAKKALVVDDEKATERNTLILLQDTIRSCDFAVLVGQKWDLHFAKATFLAGRVDPCQMAEVTVSGAGHHLAVDLAELFSTVAEGDDLRGADKSEVKRVEKENQVLVLVVGQLDFLELTIDYGSTAEVWGRLGQLRKGHVCDFGRWYVQRREIQGNPRRHRQKEPLPGSKGERYLPP	1																																		Rm-asb_asb-23443	0	Rm-asb_asb-23443
Rm-contig_23	106	23	Contig-23	Down	Contig23	1	106	67.3	BmeDown5D07.g	106	105	TWGSLESGTMVNVPKQRRTFCKGKCKKHTLHKVTQ	1	ribosomal protein L31, putative	4E-005	gi|241122570	50.1	23	128	100	100	19	0	0	105	31	1	REV																			Rm-asb_asb-44417	4e-50	Rm-asb_asb-44417
Rm-contig_24	223	24	Contig-24	Down	Contig24	10	223	77.4	BmeDown3D07.g	223	138	TRVGFGLKLWERGLSDQPLRSRPCYPWGRASWCLHQASSWLGKLHR	1																																		Rm-asb_asb-23944	2e-85	Rm-asb_asb-23944
Rm-contig_27	360	27	Contig-27	down	Contig27	6	360	61.6	BmeDown3F07.g	360	228	KAIRWEGAYNNFHDVATRAVVLKCLEHLLGESKFAAGDKITLADLCLIGHVAVYVELPCVNRAKYPKLAAYLGRDH	1																																		Rm-asb_asb-13213	6e-80	Rm-asb_asb-13213
Rm-contig_31	83	31	Contig-31	down	Contig31	4	83	93.3	BmeDown1C10.g	83	81	TFFFFFFFFFGKKKKCLLILDMKEDRT	1																																		Rm-asb_asb-24055	8e-14	Rm-asb_asb-24055
Rm-contig_32	93	32	Contig-32	down	Contig32	4	93	94.8	BmeDown9F01.g	93	90	HGDTCGFLRPRELPVLKSRSELTAAYRAQL	2																																		Rm-asb_asb-34241	9e-42	Rm-asb_asb-34241
Rm-contig_34	113	34	Contig-34	down	Contig34	3	113	85.6	BmeDown11A12.g	113	108	LVVVRMSCFFPNNSVFCKQNNRGCVKDLYTVPHPRP	2	transposase, putative	9E-019	gi|241638367	95.5	83	224	52	72	38	40	0	4	41	1	REV	Tigger transposable element-derived protein 6 - Homo sapiens - chromosome, centromeric region - DNA binding - nucleus	8e-14	GO:0003676	nucleic acid binding	Interacting selectively and non-covalently with any nucleic acid. [GOC:jl]			2e-07	GO:0005634	nucleus	A membrane-bounded organelle of eukaryotic cells in which chromosomes are housed and replicated. In most cells, the nucleus contains all of the cell's chromosomes except the organellar chromosomes, and is the site of RNA synthesis and processing. In some species, or in specialized cell types, RNA metabolism or DNA replication may be absent. [GOC:go_curators]	cell nucleus EXACT []	2e-07	GO:0008150	biological_process	Any process specifically pertinent to the functioning of integrated living units: cells, tissues, organs, and organisms. A process is a collection of molecular events with a defined beginning and end. [GOC:go_curators, GOC:isa_complete]	biological process EXACT []	2e-07	Rm-asb_asb-5445	1e-31	Rm-asb_asb-5445
Rm-contig_36	306	36	Contig-36	down	Contig36	3	306	91.3	BmeDown7F06.g	306	240	AMAAKLISIGLFMLIFLALTYSVDPECPKLKCFAGNKVACFIDEERCNCGCVTDDDPCESLRNHPCPEAHSLTCTSAATT	5																																		Rm-asb_asb-34241	1e-143	Rm-asb_asb-34241
Rm-contig_40	73	40	Contig-40	down	Contig40	2	73	90.8	BmeDown11F06.g	73	66	SFYFSKRFLEARLLEKPWVLLR	1	hypothetical protein	2E-040	gi|485740628	167	81	295	100	100	28	0	0	214	27	1	REV	Uncharacterized protein - Sus scrofa - DNA binding - transposase activity - transposition, DNA-mediated	2e-41	GO:0004803	transposase activity	Catalysis of the transposition of transposable elements or transposons. Transposases are involved in site-specific DNA recombination required for transposition in bacteria and other organisms. [ISBN:0198506732]	P-element encoded transposase activity NARROW []		4e-15						GO:0006313	transposition, DNA-mediated	Any process involved in a type of transpositional recombination which occurs via a DNA intermediate. [GOC:jp, ISBN:0198506732, ISBN:1555812090]	Class II transposition EXACT []	4e-15	Rm-asb_asb-141510	5e-30	Rm-asb_asb-141510
Rm-contig_41	102	41	Contig-41	down	Contig41	2	102	73.4	BmeDown7A10.g	102	99	TRRRATHLIRLSYGTKSSGGEIMLFWTTRTSIQ	1	uncharacterized protein LOC100865248	4E-018	gi|380030558	94	152	180	38	46	85	108	7	10	20	1	FOR	rRNA promoter binding protein - Rattus norvegicus - double-stranded DNA binding - sequence-specific DNA binding transcription factor activity - transcription factor binding - cell proliferation - rRNA transcription	3e-11	GO:0003690	double-stranded DNA binding	Interacting selectively and non-covalently with double-stranded DNA. [GOC:elh]	dsDNA binding EXACT [GOC:elh]		3e-11						GO:0008283	cell proliferation	The multiplication or reproduction of cells, resulting in the expansion of a cell population. [GOC:mah, GOC:mb]		3e-11	Rm-asb_asb-73785	7e-52	Rm-asb_asb-73785
Rm-contig_42	129	42	Contig-42	down	Contig42	2	129	97	BmeDown7C11.g	129	126	LSQPAQVIKGHIPVLHQNLRGQLTPQVVEVVFVIGRYQETME	1	ethanolamine kinase 1-like isoform 2	4E-008	gi|115660684	60.5	46	355	55	72	13	21	0	308	282	1	FOR	zgc:113516 - Danio rerio - transferase activity, transferring phosphorus-containing groups - phosphotransferase activity, alcohol group as acceptor - metabolic process - cellular_component	2e-06	GO:0016772	transferase activity, transferring phosphorus-containing groups	Catalysis of the transfer of a phosphorus-containing group from one compound (donor) to another (acceptor). [GOC:jl, ISBN:0198506732]		EC:2.7	2e-06	GO:0005575	cellular_component	The part of a cell or its extracellular environment in which a gene product is located. A gene product may be located in one or more parts of a cell and its location may be as specific as a particular macromolecular complex, that is, a stable, persistent association of macromolecules that function together. [GOC:go_curators]	cellular component EXACT []	2e-06	GO:0008152	metabolic process	The chemical reactions and pathways, including anabolism and catabolism, by which living organisms transform chemical substances. Metabolic processes typically transform small molecules, but also include macromolecular processes such as DNA repair and replication, and protein synthesis and degradation. [GOC:go_curators, ISBN:0198547684]	metabolic process resulting in cell growth NARROW []	2e-06	Rm-asb_asb-12074	2e-65	Rm-asb_asb-12074
Rm-contig_46	212	46	Contig-46	Down	Contig46	1	212	62.4	BmeDown11B02.g	212	177	LKRVEGWAVRQWIHMSFFFLTFCKTDLLLHQMPVVMALSYMSDKVFLVNKEIFVPRPRP	1	dosage compensation regulatory complex protein, putative	8E-081	gi|240951576	302	182	236	81	89	78	33	0	33	7	1	REV	Uncharacterized protein - Bos taurus - nucleus	3e-57	GO:0047485	protein N-terminus binding	Interacting selectively and non-covalently with a protein N-terminus, the end of any peptide chain at which the 2-amino (or 2-imino) function of a constituent amino acid is not attached in peptide linkage to another amino-acid residue. [ISBN:0198506732]	amino-terminal binding RELATED [GOC:jsg]		4e-57	GO:0016580	Sin3 complex	A multiprotein complex that functions broadly in eukaryotic organisms as a transcriptional repressor of protein-coding genes, through the gene-specific deacetylation of histones. Amongst its subunits, the Sin3 complex contains Sin3-like proteins, and a number of core proteins that are shared with the NuRD complex (including histone deacetylases and histone binding proteins). The Sin3 complex does…		4e-57	GO:0000724	double-strand break repair via homologous recombination	The error-free repair of a double-strand break in DNA in which the broken DNA molecule is repaired using homologous sequences. A strand in the broken DNA searches for a homologous region in an intact chromosome to serve as the template for DNA synthesis. The restoration of two intact DNA molecules results in the exchange, reciprocal or nonreciprocal, of genetic material between the intact DNA mol…	HDR EXACT [GOC:vk]	4e-57	Rm-asb_asb-47636	8e-75	Rm-asb_asb-47636
Rm-contig_47	227	47	Contig-47	Down	Contig47	1	227	66.7	BmeDown11B05.g	227	198	DAVPQEKSMLRAGLLHFAHRSRVHMSETGRGGDFEMPVTEELIAFFEQSALHRKSLGNSGYLGRDH	1																																		Rm-asb_asb-78977	7e-60	Rm-asb_asb-78977
Rm-contig_48	111	48	Contig-48	Down	Contig48	1	111	59.3	BmeDown11C07.g	111	108	LPPVFLVELCCQTVRRAVGIWFVQKRLNGREDGRHI	1																																		Rm-asb_asb-17324	8e-55	Rm-asb_asb-17324
Rm-contig_49	112	49	Contig-49	Down	Contig49	1	112	66.9	BmeDown11D03.g	112	90	GRSFHALTIIDFTFVLHHHKMSMRHQNPYF	1	wiskott-Aldrich syndrome protein	1E-005	gi|74007374	51.6	75	503	41	42	15	53	4	330	127	1	FOR	Uncharacterized protein - Canis lupus familiaris - actin binding - small GTPase regulator activity - endosomal transport - actin cytoskeleton - vesicle membrane - immune response - identical protein binding - actin filament polymerization - actin filament-based movement - T cell activation	1e-06	GO:0003779	actin binding	Interacting selectively and non-covalently with monomeric or multimeric forms of actin, including actin filaments. [GOC:clt]	membrane associated actin binding NARROW []		1e-06	GO:0015629	actin cytoskeleton	The part of the cytoskeleton (the internal framework of a cell) composed of actin and associated proteins. Includes actin cytoskeleton-associated complexes. [GOC:jl, ISBN:0395825172, ISBN:0815316194]		1e-06	GO:0016197	endosomal transport	The directed movement of substances into, out of or mediated by an endosome, a membrane-bounded organelle that carries materials newly ingested by endocytosis. It passes many of the materials to lysosomes for degradation. [ISBN:0198506732]	endosome transport RELATED [GOC:bf]	1e-06	Rm-asb_asb-65348	5e-53	Rm-asb_asb-65348
Rm-contig_50	549	50	Contig-50	Down	Contig50	1	549	54.1	BmeDown11E03.g	549	408	VQCSSLRKNGFVMLKGRPCRIVEMTTSKTGKHGHAKVHLVGLDIFTAKKHEDLCPSTHNIDVPNVNRCDFQLIDISDDGYVTLMNDKGDTRDDLKLPDGELGQRIREEFHKEDNSVIVTVMCAVGMECIIACKNAN	1																																		Rm-asb_asb-22490	0	Rm-asb_asb-22490
Rm-contig_51	502	51	Contig-51	Down	Contig51	1	502	52.6	BmeDown11F10.g	502	195	VPACLYIYMPEITVSMVANGNCVCILCSTSQEMCSMSSAKLLLEASASYRNSTHQDTPGRGVRHF	3																																		Rm-asb_asb-8220	1e-180	Rm-asb_asb-8220
Rm-contig_52	77	52	Contig-52	Down	Contig52	1	77	68	BmeDown1A07.g	77	72	QLGLKQRFSTRRMFQCHSQLQQRN	1																																		Rm-asb_asb-74681	4e-37	Rm-asb_asb-74681
Rm-contig_53	103	53	Contig-53	Down	Contig53	1	103	68	BmeDown1A08.g	103	93	LAGIGEHLIAGDLVLKNQHGYLDEVGLRPLF	1																																		Rm-asb_asb-24265	1e-19	Rm-asb_asb-24265
Rm-contig_54	68	54	Contig-54	Down	Contig54	1	68	67.1	BmeDown1A11.g	68	66	TVNPNASLLSPMHKHFRTGIEN	1																																		Rm-asb_asb-22814	2e-29	Rm-asb_asb-22814
Rm-contig_55	544	55	Contig-55	Down	Contig55	1	544	54.2	BmeDown1A12.g	544	420	PRYPVQCSSLRKNGFVMLKGRPCRIVEMTTSKTGKHGHAKVHLVGLDIFTAKKHEDLCPSTHNIDVPNVNRCDFQLIDISDDGYVTLMNDKGDTRDDLKLPDGELGQRIREEFHKEDNSVIVTVMCAVGMECIIACKNAN	1	Cdc42 protein, putative	3E-037	gi|241253290	156	75	191	96	97	40	3	0	23	18	1	FOR	cell division cycle 42 - Danio rerio - GTP binding - small GTPase mediated signal transduction - intracellular - cell division - nucleotide binding - membrane	6e-38	GO:0005525	GTP binding	Interacting selectively and non-covalently with GTP, guanosine triphosphate. [GOC:ai]			6e-38	GO:0005622	intracellular	The living contents of a cell; the matter contained within (but not including) the plasma membrane, usually taken to exclude large vacuoles and masses of secretory or ingested material. In eukaryotes it includes the nucleus and cytoplasm. [ISBN:0198506732]	internal to cell EXACT []	6e-38	GO:0007264	small GTPase mediated signal transduction	Any series of molecular signals in which a small monomeric GTPase relays one or more of the signals. [GOC:mah]	small GTPase-mediated signal transduction EXACT []	6e-38	Rm-asb_asb-22490	0	Rm-asb_asb-22490
Rm-contig_56	75	56	Contig-56	Down	Contig56	1	75	51.1	BmeDown1B11.g	75	72	TEAARHLDCFLGQVADACYFVDLL	1																																		Rm-asb_asb-9092	1e-33	Rm-asb_asb-9092
Rm-contig_57	100	57	Contig-57	Down	Contig57	1	100	67.9	BmeDown1C09.g	100	99	TQIDFIVFCWLMVRVVTCAQVSGGHQHGAGLRE	1																																		Rm-asb_asb-69684	2e-36	Rm-asb_asb-69684
Rm-contig_58	430	58	Contig-58	Down	Contig58	1	430	41.8	BmeDown1D09.g	430	426	GIVYKQNCTAPVAEQAEVTVNTNFFGTLNVCKELFPLLRPHARVVNVSSMCGMLQRTPGEELKKKLSNPDITVDQLCDLMNDYVQAAKDGTNVEKGWGQSSYNVSKVGVTVLSFIQQRDFNADPREDLVVNAVHPGYLGRDH	1	translocon-associated protein, gamma subunit, putative	8E-023	gi|241647552	108	54	262	94	98	21	3	0	80	14	1	FOR	Drosophila melanogaster - integral to membrane - Sec61 translocon complex - signal recognition particle, endoplasmic reticulum targeting - cotranslational protein targeting to membrane - integral to endoplasmic reticulum membrane - lipid particle	5e-19							GO:0005784	Sec61 translocon complex	A translocon complex that contains a core heterotrimer of conserved alpha, beta and gamma subunits, and may contain additional proteins (translocon-associated proteins or TRAPs); in budding yeast the core proteins are Sec61p, Sbh1p, and Sss1p. The Sec61 translocon complex functions in cotranslational and posttranslational translocation events. [GOC:mah, PMID:18166647]	Sec61p-Sbh1p-Sss1p complex NARROW [GOC:mah]	3e-16	GO:0006613	cotranslational protein targeting to membrane	The targeting of proteins to a membrane that occurs during translation. The transport of most secretory proteins, particularly those with more than 100 amino acids, into the endoplasmic reticulum lumen occurs in this manner, as does the import of some proteins into mitochondria. [ISBN:0716731363, PMID:10512867, PMID:16896215]	cotranslational membrane targeting EXACT []	3e-16	Rm-asb_asb-44374	0	Rm-asb_asb-44374
Rm-contig_59	75	59	Contig-59	Down	Contig59	1	75	59.8	BmeDown1E11.g	75	72	TGYRRTTRRTRRGMMVAGTMTTSS	1																																		Rm-asb_asb-2203	6e-36	Rm-asb_asb-2203
Rm-contig_60	561	60	Contig-60	Down	Contig60	1	561	35.6	BmeDown1F09.g	561	369	AHPFLKLSQRTLCCSVHAYWAELSGLQLLVCTFHAASWLLLVLMVCLLAPILAAGIIIEKIHYVHRVPNRPLLEVITPLFTQEDLNCLKGFSTSEVILMKLYIKLYVEVSLLKRIRINGHPFS	1	hypothetical protein BRAFLDRAFT_119014	1E-037	gi|260801018	158	86	344	82	94	25	15	0	75	9	1	REV	Wdr45 like - Rattus norvegicus - molecular_function - cellular_component - autophagy - biological_process - organelle membrane - response to starvation - phosphatidylinositol-3,5-bisphosphate binding	4e-37	GO:0003674	molecular_function	Elemental activities, such as catalysis or binding, describing the actions of a gene product at the molecular level. A given gene product may exhibit one or more molecular functions. [GOC:go_curators]	molecular function EXACT []		4e-37	GO:0005575	cellular_component	The part of a cell or its extracellular environment in which a gene product is located. A gene product may be located in one or more parts of a cell and its location may be as specific as a particular macromolecular complex, that is, a stable, persistent association of macromolecules that function together. [GOC:go_curators]	cellular component EXACT []	4e-37	GO:0006914	autophagy	The process in which cells digest parts of their own cytoplasm; allows for both recycling of macromolecular constituents under conditions of cellular stress and remodeling the intracellular structure for cell differentiation. [ISBN:0198547684, PMID:11099404, PMID:9412464]	chaperone-mediated autophagy EXACT []	4e-37	Rm-asb_asb-80274	0	Rm-asb_asb-80274
Rm-contig_61	99	61	Contig-61	Down	Contig61	1	99	65.7	BmeDown1F11.g	99	96	TFMLIGSNALDHNRNLILVNFTSCLVSSDTIW	1	autoantigen	2E-051	gi|1280392	204	103	245	98	98	42	2	0	142	93	1	REV	REG - Drosophila melanogaster - endopeptidase activator activity - endopeptidase inhibitor activity - regulation of proteasomal protein catabolic process - nucleolus - nucleus - proteasome activator complex - polytene chromosome puff - polytene chromosome interband - precatalytic spliceosome - nuclear mRNA splicing, via spliceosome - catalytic step 2 spliceosome	4e-39	GO:0061133	endopeptidase activator activity	Increases the activity of an endopeptidase, any enzyme that hydrolyzes nonterminal peptide bonds in polypeptides. [GOC:dph, GOC:tb]			4e-39	GO:0005730	nucleolus	A small, dense body one or more of which are present in the nucleus of eukaryotic cells. It is rich in RNA and protein, is not bounded by a limiting membrane, and is not seen during mitosis. Its prime function is the transcription of the nucleolar DNA into 45S ribosomal-precursor RNA, the processing of this RNA into 5.8S, 18S, and 28S components of ribosomal RNA, and the association of these comp…		4e-39	GO:0061136	regulation of proteasomal protein catabolic process	Any process that modulates the rate, frequency, or extent of the chemical reactions and pathways resulting in the breakdown of a protein or peptide by hydrolysis of its peptide bonds that is mediated by the proteasome. [GOC:dph, GOC:tb]		4e-39	Rm-asb_asb-64389	4e-50	Rm-asb_asb-64389
Rm-contig_62	566	62	Contig-62	Down	Contig62	1	566	40.4	BmeDown1G07.g	566	564	SVVAAEVHQLQCLVSSHNYLVQNGSHFLLLLVGFLLLGVHFDQLVLESPAEWNHSGTWIILVNPFFDLWQPFVLFAYKVLFGQIYQVDHGLSSDEEVLVEHFNLVSIPVTKPQMLLFVAQNSPDFDQDVILWLHLLVAASQHSALHFVNDGQQVFLIFLSEFLVNNVYVADGVDVAFNVRHVFLLPSA	1																																		Rm-asb_asb-62830	0	Rm-asb_asb-62830
Rm-contig_63	79	63	Contig-63	Down	Contig63	1	79	59.4	BmeDown1H08.g	79	78	TVLSSFISSIKRHFFFHFKKKKKKKK	1	succinate dehydrogenase Ip subunit	1E-005	gi|67083789	52	24	282	92	92	9	2	0	213	2	1	REV																			Rm-asb_asb-24055	1	Rm-asb_asb-24056
Rm-contig_64	101	64	Contig-64	Down	Contig64	1	101	64.6	BmeDown2A07.g	101	96	LAWCWMKCVQKAVILEATPTEKSPERVHALFT	1																																		Rm-asb_asb-170255	3e-51	Rm-asb_asb-170255
Rm-contig_65	153	65	Contig-65	Down	Contig65	1	153	67.3	BmeDown2A09.g	153	150	RDHLKNVYSCPAISTLAAAAGGYVHLFTEILQGNFLMTLLSLGLLVALFA	1	histone-lysine N-methyltransferase, setb1, putative	4E-005	gi|242002146	50.1	22	1043	95	95	2	1	0	1007	2	1	REV																			Rm-asb_asb-22986	6e-75	Rm-asb_asb-22986
Rm-contig_66	612	66	Contig-66	Down	Contig66	1	612	51	BmeDown2A11.g	612	465	ALGGFSGNFHVLAELHYFSSKPTLPLFDVSNYSTGVASLAFHRAALRKQFSSLSDAKAPGCATRPFTNLRFQRGRLHAMNIIFAVQQQRNTPSKEDRLGFSKLDRVSKAMVSCKHCRPVLVPRSADLGKKNLLNDSHRAIIILLSKNIYALGTSM	1	conserved hypothetical protein	2E-006	gi|241690319	54.3	39	305	67	87	13	13	1	245	6	1	FOR																			Rm-asb_asb-46805	0	Rm-asb_asb-46805
Rm-contig_67	172	67	Contig-67	Down	Contig67	1	172	38.4	BmeDown2E09.g	172	126	YAFAPQYSFFSFLCLVLFYPPSYQVLKDIFSFFQKKKKKKKK	1																																		Rm-asb_asb-18975	9e-25	Rm-asb_asb-18975
Rm-contig_68	237	68	Contig-68	Down	Contig68	1	237	49.1	BmeDown2H09.g	237	231	PGRYYGPHHFTGPSHRLNDVVHQVLRACVFSFVVHSSFTGTLLSYIRNGTKMLHRRSARGNACRWKLQVPTVPRPRP	1																																		Rm-asb_asb-10741	1e-115	Rm-asb_asb-10741
Rm-contig_69	64	69	Contig-69	Down	Contig69	1	64	54.9	BmeDown2H10.g	64	63	TTDPSTAPTNCEISCGVCYTL	1																																		Rm-asb_asb-72007	2e-29	Rm-asb_asb-72007
Rm-contig_70	124	70	Contig-70	Down	Contig70	1	124	44.8	BmeDown3A11.g	124	117	CFYLHPPAPLGHDTLISTNFYELKHLSKSILKAHTAPQT	1																																		Rm-asb_asb-70091	2e-62	Rm-asb_asb-70091
Rm-contig_71	263	71	Contig-71	Down	Contig71	1	263	26.8	BmeDown3B07.g	263	258	GRPAGYTTNKFPSEYVPTVFDNYAVTVMIGGEPYTLGLFDTAGQEDYDRLRPFSYPQTDVFLVCFSCVSPSSFENVRKKWVLRPRP	1																																		Rm-asb_asb-34032	1e-113	Rm-asb_asb-34032
Rm-contig_72	73	72	Contig-72	Down	Contig72	1	73	58.3	BmeDown3D12.g	73	66	SFYFSKRFLEAQLLEKPWVLLR	1																																		Rm-asb_asb-141510	2e-32	Rm-asb_asb-141510
Rm-contig_73	72	73	Contig-73	Down	Contig73	1	72	61.2	BmeDown3F10.g	72	69	TSHVQAHFQHRSCSPMLVPHLLR	1																																		Rm-asb_asb-57259	4e-34	Rm-asb_asb-57259
Rm-contig_74	322	74	Contig-74	Down	Contig74	1	322	35.1	BmeDown3F12.g	322	252	RQWPSYLDGKQTSNHKHPFEHDEDAALRRLCGLSYLLIAVYKASRSTDINITEQTELYRTCVIHTRIHFCARLVWIPMYLGRDH	1																																		Rm-asb_asb-80900	1e-151	Rm-asb_asb-80900
Rm-contig_75	428	75	Contig-75	Down	Contig75	1	428	36.9	BmeDown3G11.g	428	204	KQCQTKHSRNHKQPSTVDHFVITSSGKHSEKCANKLWSLEECQSVLRNWATIAHKANNMVAQMQVKSG	3																																		Rm-asb_asb-1568	0	Rm-asb_asb-1568
Rm-contig_76	128	76	Contig-76	Down	Contig76	1	128	34.1	BmeDown3H07.g	128	63	GHFGFADGIRLTVIFLVRTRF	1																																		Rm-asb_asb-167016	7e-28	Rm-asb_asb-167016
Rm-contig_77	318	77	Contig-77	Down	Contig77	1	318	66.6	BmeDown5A04.g	318	153	VNSHFPVGCRWLLRILSCHPRHDQGTPIHITCPSQSHPEAVPRMEKKKKKK	1																																		Rm-asb_asb-76622	1e-104	Rm-asb_asb-76622
Rm-contig_78	244	78	Contig-78	Down	Contig78	1	244	48.5	BmeDown5A06.g	244	240	NSLVISVVAAEVLFFFFFFFFCYKVKTISLFICWALYNNQAIQSKDSTQWKQCASCPFDSLADSPPLFQNTSTRAGNSLA	1	60S ribosomal protein L27, putative	1E-017	gi|241998758	91.7	45	164	93	93	28	3	0	104	2	1	REV	ribosomal protein L27 - Danio rerio - intracellular - ribosome - structural constituent of ribosome - translation - ribonucleoprotein complex	9e-15	GO:0003735	structural constituent of ribosome	The action of a molecule that contributes to the structural integrity of the ribosome. [GOC:mah]	ribosomal protein BROAD []		9e-15	GO:0005622	intracellular	The living contents of a cell; the matter contained within (but not including) the plasma membrane, usually taken to exclude large vacuoles and masses of secretory or ingested material. In eukaryotes it includes the nucleus and cytoplasm. [ISBN:0198506732]	internal to cell EXACT []	9e-15	GO:0006412	translation	The cellular metabolic process in which a protein is formed, using the sequence of a mature mRNA molecule to specify the sequence of amino acids in a polypeptide chain. Translation is mediated by the ribosome, and begins with the formation of a ternary complex between aminoacylated initiator methionine tRNA, GTP, and initiation factor 2, which subsequently associates with the small subunit of the…	protein anabolism EXACT []	9e-15	Rm-asb_asb-34241	1e-89	Rm-asb_asb-34241
Rm-contig_79	135	79	Contig-79	Down	Contig79	1	135	66.6	BmeDown5A07.g	135	132	PVVLCRQPSIHYGSLRLVALLVGGIRTCGSFTQRRLHLCDKSPH	1																																		Rm-asb_asb-34241	3e-64	Rm-asb_asb-34241
Rm-contig_80	258	80	Contig-80	Down	Contig80	1	258	66.3	BmeDown5A09.g	258	252	RGRGRGTRETAGILLWNEVFLTTNSDGEKVAVLLMDTQGTFDCESTMKESTVIFSLSLMASSVQIYNIMSNIKENDLQHPQFFA	1	conserved hypothetical protein	2E-014	gi|241567440	81.3	44	299	82	93	15	8	0	65	127	1	REV	leucine zipper transcription factor-like 1 - Mus musculus - cellular_component - molecular_function - biological_process	2e-09	GO:0003674	molecular_function	Elemental activities, such as catalysis or binding, describing the actions of a gene product at the molecular level. A given gene product may exhibit one or more molecular functions. [GOC:go_curators]	molecular function EXACT []		2e-09	GO:0005575	cellular_component	The part of a cell or its extracellular environment in which a gene product is located. A gene product may be located in one or more parts of a cell and its location may be as specific as a particular macromolecular complex, that is, a stable, persistent association of macromolecules that function together. [GOC:go_curators]	cellular component EXACT []	2e-09	GO:0008150	biological_process	Any process specifically pertinent to the functioning of integrated living units: cells, tissues, organs, and organisms. A process is a collection of molecular events with a defined beginning and end. [GOC:go_curators, GOC:isa_complete]	biological process EXACT []	2e-09	Rm-asb_asb-63638	1e-112	Rm-asb_asb-63638
Rm-contig_81	168	81	Contig-81	Down	Contig81	1	168	67.2	BmeDown5B09.g	168	165	TSGQYPRLQLFCAVNLCSSQYLSSWFPKATRSEVLGTRRCLFLEAVVIAAARVVI	1																																		Rm-asb_asb-5878	9e-65	Rm-asb_asb-5878
Rm-contig_82	77	82	Contig-82	Down	Contig82	1	77	57.3	BmeDown5B10.g	77	72	MLKGSSKRFSLSTALSSRESMTQR	1																																		Rm-asb_asb-63958	1e-34	Rm-asb_asb-63958
Rm-contig_83	103	83	Contig-83	Down	Contig83	1	103	62.1	BmeDown5B12.g	103	102	TTPSSSIQAHETDSAKNPSPYGHIHTSCTCPGGR	1	hypothetical protein LOC100573972	1E-005	gi|328709841	51.6	81	787	36	47	10	52	3	308	129	1	FOR																			Rm-asb_asb-75567	2e-42	Rm-asb_asb-75567
Rm-contig_84	219	84	Contig-84	Down	Contig84	1	219	66.7	BmeDown5C05.g	219	216	TAMDPRYHVFCGDPAGEEVAAMSVCEVFSSRRDVTPRYALPREIGHYSLLQDGEDFKFVDGDGAKRHLGRDH	1	cathepsin L-like cysteine proteinase B	1E-029	gi|33348836	131	63	335	93	98	19	4	0	1	2	1	REV	Cysteine proteinase-1 - Drosophila melanogaster - cysteine-type endopeptidase activity - protein catabolic process - lysosome - autophagic cell death - salivary gland cell autophagic cell death - proteolysis - fusome	1e-08	GO:0004197	cysteine-type endopeptidase activity	Catalysis of the hydrolysis of internal, alpha-peptide bonds in a polypeptide chain by a mechanism in which the sulfhydryl group of a cysteine residue at the active center acts as a nucleophile. [GOC:mah, http://merops.sanger.ac.uk/about/glossary.htm#CATTYPE, http://merops.sanger.ac.uk/about/glossary.htm#ENDOPEPTIDASE]	caspase activity NARROW [GOC:mtg_apoptosis]	EC:3.4.22	1e-08	GO:0005764	lysosome	A small lytic vacuole that has cell cycle-independent morphology and is found in most animal cells and that contains a variety of hydrolases, most of which have their maximal activities in the pH range 5-6. The contained enzymes display latency if properly isolated. About 40 different lysosomal hydrolases are known and lysosomes have a great variety of morphologies and functions. [GOC:mah, ISBN:0…		1e-08	GO:0030163	protein catabolic process	The chemical reactions and pathways resulting in the breakdown of a protein by the destruction of the native, active configuration, with or without the hydrolysis of peptide bonds. [GOC:mah]	pheromone catabolic process RELATED []	1e-08	Rm-asb_asb-55746	1e-102	Rm-asb_asb-55746
Rm-contig_85	296	85	Contig-85	Down	Contig85	1	296	63.5	BmeDown5C10.g	296	267	AWSRPRYLMRESLGAALLCFKKCLDADPKDLFSLYQTAAIKSRQGLHKEAADNFQEALEVNSEFMTLLCTERLSQTQKEFLGHPVSCSR	1																																		Rm-asb_asb-79778	2e-91	Rm-asb_asb-79778
Rm-contig_86	165	86	Contig-86	Down	Contig86	1	165	65.3	BmeDown5C12.g	165	162	TFVSDCDSVIRPASQNHNLSPWSTARGCAWPTRRPVKTSCYEGTFPSRRNPRMT	1																																		Rm-asb_asb-168141	6e-32	Rm-asb_asb-168141
Rm-contig_87	361	87	Contig-87	Down	Contig87	1	361	21.9	BmeDown5D02.g	361	231	ASVVKILVTWLFLCVVAPLGVQGSLIDSIRERKVPKAWRRSQETISDVVNSTNGLGISMLKALGDHNVLLSPTSVTT	1	guanine nucleotide-binding protein	3E-043	gi|67083997	176	80	318	96	97	25	3	0	139	17	1	FOR	guanine nucleotide binding protein (G protein), beta polypeptide 2 like 1 - Rattus norvegicus - phagocytic cup - positive regulation of protein phosphorylation - protein kinase C binding - nucleus - cytoplasm - cytoskeleton - apoptotic process - cell cycle - protein kinase C-activating G-protein coupled receptor signaling pathway - gastrulation - ion channel inhibitor activity - small ribosomal s…	8e-32	GO:0005080	protein kinase C binding	Interacting selectively and non-covalently with protein kinase C. [GOC:jl]	PKC alpha binding EXACT []		8e-32	GO:0001891	phagocytic cup	An invagination of the cell membrane formed by an actin dependent process during phagocytosis. Following internalization it is converted into a phagosome. [PMID:10358769]		8e-32	GO:0001934	positive regulation of protein phosphorylation	Any process that activates or increases the frequency, rate or extent of addition of phosphate groups to amino acids within a protein. [GOC:hjd]	activation of protein amino acid phosphorylation NARROW []	8e-32	Rm-asb_asb-41670	1e-167	Rm-asb_asb-41670
Rm-contig_88	157	88	Contig-88	Down	Contig88	1	157	59.9	BmeDown5D04.g	157	153	QRNTICFVGGTLLFGLGGIPSALVRPFCVRLRETCKACFQACLVLVGKSLF	1																																		Rm-asb_asb-103961	6e-41	Rm-asb_asb-103961
Rm-contig_89	61	89	Contig-89	Down	Contig89	1	61	65	BmeDown5F01.g	61	60	TWGHQRFFRSSPEINMSVLL	1	20-hydroxysteroid dehydrogenase, putative	2E-055	gi|241858242	217	140	252	73	85	56	37	0	90	7	1	REV	carbonyl reductase 1 - Mus musculus - oxidation-reduction process - prostaglandin-E2 9-reductase activity - 15-hydroxyprostaglandin dehydrogenase (NADP+) activity - nucleotide binding - metabolic process - cytoplasm - oxidoreductase activity - oxidoreductase activity, acting on NADH or NADPH, quinone or similar compound as acceptor - drug metabolic process - nucleus - microsome - plasma membrane …	7e-28	GO:0050221	prostaglandin-E2 9-reductase activity	Catalysis of the reaction: (5Z,13E)-(15S)-9-alpha,11-alpha,15-trihydroxyprosta-5,13-dienoate + NADP+ = (5Z,13E)-(15S)-11-alpha,15-dihydroxy-9-oxoprosta-5,13-dienoate + NADPH. [EC:1.1.1.189, MetaCyc:PROSTAGLANDIN-E2-9-REDUCTASE-RXN]	(5Z,13E)-(15S)-9alpha,11alpha,15-trihydroxyprosta-5,13-dienoate:NADP+ 9-oxidoreductase activity EXACT [EC:1.1.1.189]	EC:1.1.1.189	7e-28	GO:0005737	cytoplasm	All of the contents of a cell excluding the plasma membrane and nucleus, but including other subcellular structures. [ISBN:0198547684]		7e-28	GO:0055114	oxidation-reduction process	A metabolic process that results in the removal or addition of one or more electrons to or from a substance, with or without the concomitant removal or addition of a proton or protons. [GOC:dhl, GOC:ecd, GOC:jh2, GOC:jid, GOC:mlg, GOC:rph]	oxidation reduction EXACT [GOC:curators]	7e-28	Rm-asb_asb-17888	2e-19	Rm-asb_asb-17888
Rm-contig_90	75	90	Contig-90	Down	Contig90	1	75	56.9	BmeDown5F02.g	75	69	VERRSDVYLINNFTFEKKKKKKK	1																																		Rm-asb_asb-12789	8e-20	Rm-asb_asb-12789
Rm-contig_91	296	91	Contig-91	Down	Contig91	1	296	56.5	BmeDown5G08.g	296	174	AWSRPRYKIYKPTFPLGSLKRSTEKTQHGDVTNARLFHAHTYTRTLCLSPPTLLGDEN	5																																		Rm-asb_asb-7618	3e-87	Rm-asb_asb-7618
Rm-contig_92	60	92	Contig-92	Down	Contig92	1	60	67.9	BmeDown5H02.g	60	57	PVMLKNLPLINLTVQTVCY	1																																		Rm-asb_asb-54209	1e-24	Rm-asb_asb-54209
Rm-contig_93	111	93	Contig-93	Down	Contig93	1	111	65.5	BmeDown5H04.g	111	108	LMLRIGIQAVNHLWVDLIKILHQVIHNLPNVSATLD	1	cytochrome c oxidase subunit II	1E-102	gi|5835697	375	223	225	81	94	100	42	0	1	36	1	REV	mitochondrial Cytochrome c oxidase subunit II - Drosophila melanogaster - cytochrome-c oxidase activity - mitochondrial respiratory chain complex IV - mitochondrion - mitochondrial inner membrane - mitochondrial electron transport, cytochrome c to oxygen - copper ion binding - heme binding - integral to membrane - respiratory electron transport chain - electron carrier activity	3e-69	GO:0004129	cytochrome-c oxidase activity	Catalysis of the reaction: 4 ferrocytochrome c + O2 + 4 H+ = 4 ferricytochrome c + 2 H2O. [EC:1.9.3.1]	aa3-type cytochrome c oxidase NARROW [EC:1.9.3.1]	EC:1.9.3.1	3e-69	GO:0005751	mitochondrial respiratory chain complex IV	A protein complex located in the mitochondrial inner membrane that forms part of the mitochondrial respiratory chain. Contains the 13 polypeptide subunits of cytochrome c oxidase, including cytochrome a and cytochrome a3. Catalyzes the oxidation of reduced cytochrome c by dioxygen (O2). [GOC:mtg_sensu, ISBN:0198547684]		3e-69	GO:0006123	mitochondrial electron transport, cytochrome c to oxygen	The transfer of electrons from cytochrome c to oxygen that occurs during oxidative phosphorylation, mediated by the multisubunit enzyme known as complex IV. [ISBN:0716731363]	complex IV (reduction of O2) RELATED []	3e-69	Rm-asb_asb-12074	3e-57	Rm-asb_asb-12074
Rm-contig_94	298	94	Contig-94	Down	Contig94	1	298	32.6	BmeDown5H05.g	298	189	LCVNFLNHAEYFYLSMWQCAVSFFSAQTFFPPISALQAYQIQVFMLMLLTTLGTALCFCVCHT	1																																		Rm-asb_asb-54233	1e-121	Rm-asb_asb-54233
Rm-contig_95	122	95	Contig-95	Down	Contig95	1	122	67.5	BmeDown7A01.g	122	117	HILEFCWYEQVVLHQLLHGLIFRGDFDLDRVSQRCTLQF	1																																		Rm-asb_asb-14089	1e-63	Rm-asb_asb-14089
Rm-contig_96	104	96	Contig-96	Down	Contig96	1	104	67.6	BmeDown7A03.g	104	99	HGGFGRCYASTVIERASPNLLSLFRSFPAKLIL	1																																		Rm-asb_asb-26572	2e-43	Rm-asb_asb-26572
Rm-contig_97	90	97	Contig-97	Down	Contig97	1	90	67.3	BmeDown7A05.g	90	87	TLRDYTQKIIKSRQKMLPSEACESFSRRN	1	Dihydrolipoyl dehydrogenase, putative	1E-077	gi|242014046	291	181	508	79	90	36	38	0	140	13	1	REV	Dihydrolipoyl dehydrogenase, mitochondrial - Canis lupus familiaris - dihydrolipoyl dehydrogenase activity - mitochondrial matrix - mitochondrial electron transport, NADH to ubiquinone - gastrulation - proteolysis - cell redox homeostasis - sperm capacitation - regulation of membrane potential - acrosomal matrix - flagellum - flavin adenine dinucleotide binding	1e-74	GO:0004148	dihydrolipoyl dehydrogenase activity	Catalysis of the reaction: protein N6-(dihydrolipoyl)lysine + NAD+ = protein N6-(lipoyl)lysine + NADH + H+. [EC:1.8.1.4]	dehydrolipoate dehydrogenase activity EXACT [EC:1.8.1.4]	EC:1.8.1.4	1e-74	GO:0005759	mitochondrial matrix	The gel-like material, with considerable fine structure, that lies in the matrix space, or lumen, of a mitochondrion. It contains the enzymes of the tricarboxylic acid cycle and, in some organisms, the enzymes concerned with fatty acid oxidation. [GOC:as, ISBN:0198506732]	mitochondrial lumen EXACT []	1e-74	GO:0006120	mitochondrial electron transport, NADH to ubiquinone	The transfer of electrons from NADH to ubiquinone that occurs during oxidative phosphorylation, mediated by the multisubunit enzyme known as complex I. [ISBN:0716731363]	complex I (NADH to ubiquinone) RELATED []	1e-74	Rm-asb_asb-76210	1e-37	Rm-asb_asb-76210
Rm-contig_98	141	98	Contig-98	Down	Contig98	1	141	67.9	BmeDown7A08.g	141	138	PLLKLGLHLTSRLAPLGRVLPSLLVHNRLVEWDFHGVSGRHKVVVV	1																																		Rm-asb_asb-141510	8e-68	Rm-asb_asb-141510
Rm-contig_99	103	99	Contig-99	Down	Contig99	1	103	46.8	BmeDown7A11.g	103	102	TFFFFFFFCLFRSCINALGFHATLFAWNDLQQAL	1																																		Rm-asb_asb-37510	6e-24	Rm-asb_asb-37510
Rm-contig_100	172	100	Contig-100	Down	Contig100	1	172	60.3	BmeDown7B12.g	172	141	TWGMYSMLLLRPAAKNFPEELAHWEFSEDAYALTNVITYGKASSCHA	1																																		Rm-asb_asb-38435	1e-88	Rm-asb_asb-38435
Rm-contig_101	491	101	Contig-101	Down	Contig101	1	491	48.3	BmeDown7C04.g	491	303	SNFSSVKGKAALVVYIVENSGSAAQHAITGKKGTATVEDSNGPMFQLYGIGNFLCPIGTIFFFIGCKHITETNISDAKIEFCNTVKSVKTGPALTKKSLPT	1	serpin	2E-015	gi|325302982	84.3	70	139	52	74	51	34	0	3	147	1	FOR																			Rm-asb_asb-26390	0	Rm-asb_asb-26390
Rm-contig_102	99	102	Contig-102	Down	Contig102	1	99	67.7	BmeDown7C05.g	99	93	LAGNKHVFEHLILEAALGVGLYVKAYRVRYA	1																																		Rm-asb_asb-45258	4e-50	Rm-asb_asb-45258
Rm-contig_103	283	103	Contig-103	Down	Contig103	1	283	67.2	BmeDown7C07.g	283	261	AWSRPRYTIEQAHNDWVSCVRFSPNNSNPIIVSCGWDYEVKVWNLTNCKLKKAHDEDHKGYLNTVTVSPDGSLCASGGKDCQAMLWA	1																																		Rm-asb_asb-19559	1e-144	Rm-asb_asb-19559
Rm-contig_104	508	104	Contig-104	Down	Contig104	1	508	57.1	BmeDown7C10.g	508	504	AWSRPRYGRLAKKETEATPFQKLLFLVRDWSWPKEKNFGFEGGRSLVASRLEVKDGQHTELAQLRQNIKSCFEDIDGFLMCDPGEKVISNDVFDGRLADIKEPFRENLAQLVPALLAPENLLVKEINGRELSCQELMIFFKAYIDVFKGGSLPMPTSMLLATANASNV	1																																		Rm-asb_asb-139734	0	Rm-asb_asb-139734
Rm-contig_105	96	105	Contig-105	Down	Contig105	1	96	64.8	BmeDown7C12.g	96	90	LFEKGTSAVTVTLFLSLSTVITPDRLLVFP	3																																		Rm-asb_asb-3956	2e-48	Rm-asb_asb-3956
Rm-contig_106	85	106	Contig-106	Down	Contig106	1	85	57.7	BmeDown7D10.g	85	84	TVYAHFPINVTTSENNTLVEIRNFLGEK	1																																		Rm-asb_asb-25157	2e-39	Rm-asb_asb-25157
Rm-contig_107	84	107	Contig-107	Down	Contig107	1	84	63.8	BmeDown7E02.g	84	81	TNESISCSLCQQSTFFNCKSIAPRRCR	1																																		Rm-asb_asb-10632	1e-28	Rm-asb_asb-10632
Rm-contig_108	179	108	Contig-108	Down	Contig108	1	179	61.3	BmeDown7E05.g	179	174	HGRDANMAGGRKLTKEEELLLQDFSRNVSTKSSALFYGNAFIVSSIPIWLFWRIHQMD	1	calcium release-activated calcium channel protein, putative	2E-075	gi|242000244	284	154	236	94	98	66	9	0	23	102	1	FOR	ORAI calcium release-activated calcium modulator 1 - Rattus norvegicus - store-operated calcium entry - integral to plasma membrane - store-operated calcium channel activity - protein complex - regulation of calcium ion transport - positive regulation of calcium ion transport	6e-50	GO:0015279	store-operated calcium channel activity	A ligand-gated ion channel activity which transports calcium in response to emptying of intracellular calcium stores. [GOC:dph, GOC:tb, PMID:15788710]			6e-50	GO:0005887	integral to plasma membrane	Penetrating at least one phospholipid bilayer of a plasma membrane. May also refer to the state of being buried in the bilayer with no exposure outside the bilayer. [GOC:go_curators]		6e-50	GO:0002115	store-operated calcium entry	A calcium ion entry mechanism in the plasma membrane activated by the depletion of calcium ion from the internal calcium ion store in the endoplasmic reticulum. [GOC:hjd, PMID:11120592, PMID:17956991]	calcium ion import BROAD []	6e-50	Rm-asb_asb-50817	1e-82	Rm-asb_asb-50817
Rm-contig_109	104	109	Contig-109	Down	Contig109	1	104	64.4	BmeDown7E06.g	104	102	TPFYFTQCTSVVTGLHIDSLELLEALHRDVCDQR	1																																		Rm-asb_asb-25092	4e-53	Rm-asb_asb-25092
Rm-contig_110	78	110	Contig-110	Down	Contig110	1	78	21.3	BmeDown7E07.g	78	75	TMVPAEVLVLVVRQLDFLELTIDYG	1	guanylate-binding protein	7E-024	gi|325303136	112	82	203	65	77	41	29	0	88	2	1	REV	Atlastin-1 - Macaca fascicularis - Golgi cis cisterna - GTPase activity - GTP binding - endoplasmic reticulum - endoplasmic reticulum membrane - microsome - Golgi apparatus - GTP catabolic process - endoplasmic reticulum organization - axonogenesis - integral to membrane - identical protein binding - protein homooligomerization	8e-24	GO:0003924	GTPase activity	Catalysis of the reaction: GTP + H2O = GDP + phosphate. [ISBN:0198547684]	ARF small monomeric GTPase activity NARROW []		8e-24	GO:0000137	Golgi cis cisterna	The Golgi cisterna closest to the endoplasmic reticulum; the first processing compartment through which proteins pass after export from the ER. [ISBN:0815316194]		8e-24	GO:0006184	GTP catabolic process	The chemical reactions and pathways resulting in the breakdown of GTP, guanosine triphosphate. [ISBN:0198506732]	GTP breakdown EXACT []	8e-24	Rm-asb_asb-23959	9e-26	Rm-asb_asb-23959
Rm-contig_111	143	111	Contig-111	Down	Contig111	1	143	64.9	BmeDown7F03.g	143	105	SAMHLKRCQQLVELPVRHHQHVHHCRLDIPEVTSP	1	cytochrome c oxidase subunit III	7E-087	gi|5835700	322	193	257	80	91	75	37	0	1	28	1	FOR	mitochondrial Cytochrome c oxidase subunit III - Drosophila melanogaster - mitochondrial respiratory chain complex IV - mitochondrion - cytochrome-c oxidase activity - aerobic electron transport chain - membrane	7e-57	GO:0004129	cytochrome-c oxidase activity	Catalysis of the reaction: 4 ferrocytochrome c + O2 + 4 H+ = 4 ferricytochrome c + 2 H2O. [EC:1.9.3.1]	aa3-type cytochrome c oxidase NARROW [EC:1.9.3.1]	EC:1.9.3.1	7e-57	GO:0005751	mitochondrial respiratory chain complex IV	A protein complex located in the mitochondrial inner membrane that forms part of the mitochondrial respiratory chain. Contains the 13 polypeptide subunits of cytochrome c oxidase, including cytochrome a and cytochrome a3. Catalyzes the oxidation of reduced cytochrome c by dioxygen (O2). [GOC:mtg_sensu, ISBN:0198547684]		7e-57	GO:0019646	aerobic electron transport chain	A process in which a series of electron carriers operate together to transfer electrons from donors such as NADH and FADH2 to oxygen to generate a transmembrane electrochemical gradient. [GOC:ai, GOC:mtg_electron_transport]	NADH-O2 electron transport NARROW []	7e-57	Rm-asb_asb-76790	4e-51	Rm-asb_asb-76790
Rm-contig_112	161	112	Contig-112	Down	Contig112	1	161	61.8	BmeDown7F04.g	161	159	TLYTWKDNFRAYKILIAAKFSEFKLKVCCDAPDFVFGVTNGSQGFLEKFPLGK	4																																		Rm-asb_asb-7462	7e-87	Rm-asb_asb-7462
Rm-contig_113	140	113	Contig-113	Down	Contig113	1	140	62.6	BmeDown7F07.g	140	138	TFSELDVRISGVPSKRPWKSSSYRCLQECVTPFRAISMLSTGCFFD	1																																		Rm-asb_asb-6747	7e-65	Rm-asb_asb-6747
Rm-contig_114	231	114	Contig-114	Down	Contig114	1	231	48.4	BmeDown7G01.g	231	156	RGRGRGTFPLARKLLNKSNKRIKETWMHVLETFILKQTQETFEVKKKTAIFT	1																																		Rm-asb_asb-53140	1e-105	Rm-asb_asb-53140
Rm-contig_115	103	115	Contig-115	Down	Contig115	1	103	58.1	BmeDown7G03.g	103	96	LNTHLLSKTYLVGERISLADIAVFTALLPLYK	6	glutathione S-transferase, putative	2E-007	gi|241605011	58.2	52	216	47	75	25	28	0	137	193	1	FOR																			Rm-asb_asb-7462	2e-52	Rm-asb_asb-7462
Rm-contig_116	123	116	Contig-116	Down	Contig116	1	123	66.4	BmeDown7G06.g	123	117	SQFLADNRESKPLFLNKTARRKIELAERFKLLKKAGKLD	3																																		Rm-asb_asb-10406	2e-64	Rm-asb_asb-10406
Rm-contig_117	488	117	Contig-117	Down	Contig117	1	488	33.1	BmeDown7G07.g	488	291	FFFFFFFFGSDEPCFIRKNICTQLCPVMQHKNVLYIEKKLQQKNTFTRKCNEKTCNGQVQKNMTERQFPAQVMSEALQQNKSNVANSSSISEDAKKF	1																																		Rm-asb_asb-68885	1e-172	Rm-asb_asb-68885
Rm-contig_118	574	118	Contig-118	Down	Contig118	1	574	54.2	BmeDown7H01.g	574	570	GSVFYQPTSSQASESGGERRGKKRRRLDTHVESEKAFLPGVEIKVRIPEELKPWLVDDWDLMTKQKKLVQLPCNVTVDRILTDYVKQATSVEGISSKKESIVIEVTNGLKEYFNVVLGSQLLYKFERPQYADVLSERPDTPMSQIYGAIHLLRLFVRLGSMLAYTPLDETSVQLLLHQIHDFLKYLGRDH	1																																		Rm-asb_asb-53260	0	Rm-asb_asb-53260
Rm-contig_119	79	119	Contig-119	Down	Contig119	1	79	61.4	BmeDown7H03.g	79	78	SGRPGRYTSYASVVKANLPSLMSSLL	1	elongation factor 1-gamma, putative	1E-011	gi|242025012	72	49	425	67	81	12	17	0	5	3	1	REV	zgc:163074 - Danio rerio - eukaryotic translation elongation factor 1 complex - translational elongation - translation elongation factor activity - translation	3e-09	GO:0003746	translation elongation factor activity	Functions in chain elongation during polypeptide synthesis at the ribosome. [ISBN:0198506732]			3e-09	GO:0005853	eukaryotic translation elongation factor 1 complex	A multisubunit nucleotide exchange complex that binds GTP and aminoacyl-tRNAs, and catalyzes their codon-dependent placement at the A-site of the ribosome. In humans, the complex is composed of four subunits, alpha, beta, delta and gamma. [GOC:jl, PMID:10216950]		3e-09	GO:0006414	translational elongation	The successive addition of amino acid residues to a nascent polypeptide chain during protein biosynthesis. [GOC:ems]	protein synthesis elongation BROAD []	3e-09	Rm-asb_asb-45211	4e-28	Rm-asb_asb-45211
Rm-contig_120	568	120	Contig-120	Down	Contig120	1	568	55.8	BmeDown7H04.g	568	564	AWSRPRYMGVIIALWKSAGADLFTDSRSRLSLERRTGHSIVGERNEQAGEQHQRSVLAEAASQQGKAQGFQQDLGSSLWICYGGPGRDPAEQVHPATAADCIQRVHHTACLGAHAGTHDLDLHLAKLGGRGQCARYRRRLRVTPREDAPLHRDRLGILHSLRHLALHGRDRYSLLGRLPRLQPTGGPC	1																																		Rm-asb_asb-63478	0	Rm-asb_asb-63478
Rm-contig_121	100	121	Contig-121	Down	Contig121	1	100	59.5	BmeDown7H08.g	100	99	TTGHEGKAFYLFKTGSPVKAQTQPPIAPLKFWT	1																																		Rm-asb_asb-10625	3e-48	Rm-asb_asb-10625
Rm-contig_122	219	122	Contig-122	Down	Contig122	1	219	62.5	BmeDown7H09.g	219	216	AWSRPRYLPAAMEEAVTLPSVEISKLDLQWVQVLSEGWATPLTGFMREAEFLQSQHFSCYLEGGVTNQSIPI	1																																		Rm-asb_asb-44853	1e-108	Rm-asb_asb-44853
Rm-contig_123	60	123	Contig-123	Down	Contig123	1	60	60.5	BmeDown7H10.g	60	57	HIIRISGKGKLAFLNVVLV	1																																		Rm-asb_asb-45211	4e-27	Rm-asb_asb-45211
Rm-contig_124	173	124	Contig-124	Down	Contig124	1	173	53	BmeDown9B03.g	173	126	WVHVYSNTFYCIPLVNGSCGDLCTGFPWTPAWCKSSELHVNP	3	alkyl hydroperoxide reductase, thiol specific antioxidant, putative	6E-082	gi|241744740	306	169	221	87	91	77	21	0	23	106	1	FOR	thioredoxin peroxidase 1 - Drosophila melanogaster - thioredoxin peroxidase activity - antioxidant activity - peroxidase activity - cytosol - hydrogen peroxide catabolic process - cell redox homeostasis - glutathione peroxidase activity - oxidation-reduction process - microtubule associated complex - response to DNA damage stimulus	7e-74	GO:0008379	thioredoxin peroxidase activity	Catalysis of the reaction: thioredoxin + hydrogen peroxide = thioredoxin disulfide + H2O. [MetaCyc:RXN0-267]	thiol peroxidase activity EXACT []	EC:1.11.1.-	7e-74	GO:0005829	cytosol	The part of the cytoplasm that does not contain organelles but which does contain other particulate matter, such as protein complexes. [GOC:hgd, GOC:jl]		7e-74	GO:0042744	hydrogen peroxide catabolic process	The chemical reactions and pathways resulting in the breakdown of hydrogen peroxide (H2O2). [GOC:jl]	detoxification of H2O2 RELATED [GOC:vw]	7e-74	Rm-asb_asb-6083	1e-39	Rm-asb_asb-6083
Rm-contig_125	136	125	Contig-125	Down	Contig125	1	136	54.9	BmeDown9F07.g	136	123	LLCFHLELQGHIQLRKVEPDIFRYAPGPSTSLVAHPQTPPW	1	hypothetical protein	1E-017	gi|291415304	92	47	102	85	89	47	7	0	55	10	1	FOR																			Rm-asb_asb-10611	1e-69	Rm-asb_asb-10611
Rm-contig_126	276	126	Contig-126	Down	Contig126	1	276	59.6	BmeDown9G03.g	276	192	KMRGYIILCCLFVTAAALTHQELIGAEWSAFKALHGKDYESDTEEYYRLKIYMENRLKIARHNE	6																																		Rm-asb_asb-5043	1e-129	Rm-asb_asb-5043
Rm-contig_127	361	127	Contig-127	Down	Contig127	1	361	48.2	BmeDown9H02.g	361	246	ELWEFYCGSRIPGLSKNASHNCIPADTSTVDIQHKCYAASCPQKYACNVHQTHLLLCNDPLTHSQSRALLHTQGSVPRPRPR	4	60S ribosomal protein L44	3E-008	gi|149287034	60.5	25	105	100	100	25	0	0	1	28	1	FOR	Caenorhabditis elegans - structural constituent of ribosome - intracellular - ribosome - translation - embryo development ending in birth or egg hatching - growth - nematode larval development - reproduction - hermaphrodite genitalia development - molting cycle, collagen and cuticulin-based cuticle - positive regulation of multicellular organism growth	9e-07	GO:0003735	structural constituent of ribosome	The action of a molecule that contributes to the structural integrity of the ribosome. [GOC:mah]	ribosomal protein BROAD []		9e-07	GO:0005622	intracellular	The living contents of a cell; the matter contained within (but not including) the plasma membrane, usually taken to exclude large vacuoles and masses of secretory or ingested material. In eukaryotes it includes the nucleus and cytoplasm. [ISBN:0198506732]	internal to cell EXACT []	9e-07	GO:0006412	translation	The cellular metabolic process in which a protein is formed, using the sequence of a mature mRNA molecule to specify the sequence of amino acids in a polypeptide chain. Translation is mediated by the ribosome, and begins with the formation of a ternary complex between aminoacylated initiator methionine tRNA, GTP, and initiation factor 2, which subsequently associates with the small subunit of the…	protein anabolism EXACT []	9e-07	Rm-asb_asb-6112	1e-169	Rm-asb_asb-6112
Rm-contig_128	111	128	Contig-128	Down	Contig128	1	111	38.1	BmeDown9H05.g	111	87	TSAHILQHHFWCKWFRIILDVVNIFITFA	1																																		Rm-asb_asb-75674	3e-57	Rm-asb_asb-75674
Rm-contig_129	96	129	Contig-129	Down	Contig129	1	96	63.9	BmeDown9H06.g	96	93	EFTSDYVVAAEVLLLEPFDGFLLTKPVLATN	1																																		Rm-asb_asb-4572	1e-28	Rm-asb_asb-4572
[truncated: 75 more columns]
